# Supplementary material for: Deep metagenomic sequencing unveils novel SAR202 lineages and their vertical adaptation in the ocean
Source: Commun Biol. 2024 Jul 12;7:853. doi: 10.1038/s42003-024-06535-5 (PMC11245477; doi:10.1038/s42003-024-06535-5)
Supplement: Supplementary file 3 — Supplementary Data 1-6 [file 42003_2024_6535_MOESM3_ESM.xlsx]

## Sheet: Supplementary data1
	Table S1. 1248 MAGs recovered from BATS station
	Bin	completeness	contamination	GC	N50	size	depth	classification	phylum	class	order	family	genus	species
	M2.bin.299	93.54	1.129	0.528	133004	4962627	106 m	d__Bacteria	p__Myxococcota	c__UBA9042	o__UBA3505	f__	g__	s__
	M2.bin.32	94.82	1.29	0.633	141389	4836743	106 m	d__Bacteria	p__Myxococcota	c__UBA796	o__UBA9615	f__	g__	s__
	M2.bin.333	95.96	1.935	0.673	40186	5680450	106 m	d__Bacteria	p__Myxococcota	c__UBA796	o__UBA9615	f__	g__	s__
	M2.bin.535	91.52	1.68	0.584	21037	4227536	106 m	d__Bacteria	p__Myxococcota	c__UBA796	o__UBA796	f__	g__	s__
	M2.bin.184	56.22	0	0.501	201616	4626094	106 m	d__Bacteria	p__Myxococcota	c__UBA727	o__	f__	g__	s__
	M2.bin.557	96.62	2.702	0.479	73399	4495573	106 m	d__Bacteria	p__Verrucomicrobiota	c__Verrucomicrobiae	o__Opitutales	f__	g__	s__
	M2.bin.461	97.97	1.351	0.477	126175	4693943	106 m	d__Bacteria	p__Verrucomicrobiota	c__Verrucomicrobiae	o__Pedosphaerales	f__AAA164-E04	g__AAA164-E04	s__AAA164-E04 sp002690655
	M2.bin.42	72.41	1.724	0.533	12392	3454602	106 m	d__Bacteria	p__Verrucomicrobiota	c__Verrucomicrobiae	o__Pedosphaerales	f__AAA164-E04	g__UBA7971	s__UBA7971 sp002686885
	M2.bin.316	53.44	0.862	0.373	7665	785789	106 m	d__Bacteria	p__Bacteroidota	c__Bacteroidia	o__Flavobacteriales	f__BACL11	g__	s__
	M2.bin.100	66.55	1.881	0.295	69960	969744	106 m	d__Bacteria	p__Bacteroidota	c__Bacteroidia	o__Flavobacteriales	f__BACL11	g__GCA-2716345	s__GCA-2716345 sp002716345
	M2.bin.62	85.3	0	0.362	87201	1404216	106 m	d__Bacteria	p__Bacteroidota	c__Bacteroidia	o__Flavobacteriales	f__BACL11	g__UBA7312	s__
	M2.bin.487	67.01	0	0.357	4172	2490569	106 m	d__Bacteria	p__Bdellovibrionota	c__Bacteriovoracia	o__Bacteriovoracales	f__Bacteriovoracaceae	g__UBA7317	s__
	M2.bin.330	99.94	0.458	0.64	213079	6190630	106 m	d__Bacteria	c__Gammaproteobacteria	c__Gammaproteobacteria	o__Burkholderiales	f__Burkholderiaceae	g__Cupriavidus	s__Cupriavidus metallidurans
	M2.bin.515	88.54	7.027	0.319	44339	2205169	106 m	d__Bacteria	p__Bacteroidota	c__Bacteroidia	o__Flavobacteriales	f__Crocinitomicaceae	g__UBA952	s__UBA952 sp002696025
	M2.bin.238	74.13	2.581	0.605	16655	1502249	106 m	d__Bacteria	p__Cyanobacteria	c__Cyanobacteriia	o__PCC-6307	f__Cyanobiaceae	g__RCC307	s__RCC307 sp002168155
	M2.bin.454	89.9	0.951	0.618	86532	1930961	106 m	d__Bacteria	p__Cyanobacteria	c__Cyanobacteriia	o__PCC-6307	f__Cyanobiaceae	g__RCC307	s__RCC307 sp002470305
	M2.bin.420	86.68	6.536	0.584	23266	2149700	106 m	d__Bacteria	p__Cyanobacteria	c__Cyanobacteriia	o__PCC-6307	f__Cyanobiaceae	g__Synechococcus_E	s__Synechococcus_E sp000515235
	M2.bin.401	67.65	2.128	0.639	6976	1328626	106 m	d__Bacteria	p__Cyanobacteria	c__Cyanobacteriia	o__PCC-6307	f__Cyanobiaceae	g__Synechococcus_E	s__Synechococcus_E sp000737575
	M2.bin.190	84.23	2.445	0.587	29099	1988431	106 m	d__Bacteria	p__Cyanobacteria	c__Cyanobacteriia	o__PCC-6307	f__Cyanobiaceae	g__Synechococcus_E	s__Synechococcus_E sp002700765
	M2.bin.378	58.62	1.724	0.313	112034	589645	106 m	d__Bacteria	c__Gammaproteobacteria	c__Gammaproteobacteria	o__SAR86	f__D2472	g__MED-G85	s__MED-G85 sp003331505
	M2.bin.523	79.37	4.414	0.583	7626	2516732	106 m	d__Bacteria	c__Alphaproteobacteria	c__Alphaproteobacteria	o__Defluviicoccales	f__Defluviicoccaceae	g__UBA830	s__UBA830 sp002471575
	M2.bin.70	57.8	2.083	0.365	8780	1256679	106 m	d__Bacteria	p__Bacteroidota	c__Bacteroidia	o__Flavobacteriales	f__Flavobacteriaceae	g__MS024-2A_A	s__
	M2.bin.186	92.27	1.47	0.276	51604	1696182	106 m	d__Bacteria	p__Bacteroidota	c__Bacteroidia	o__Flavobacteriales	f__Flavobacteriaceae	g__TMED220	s__
	M2.bin.166	68.41	1.724	0.376	9580	1754600	106 m	d__Bacteria	p__Bacteroidota	c__Bacteroidia	o__Flavobacteriales	f__Flavobacteriaceae	g__UBA3478	s__UBA3478 sp002691645
	M2.bin.509	92.17	0.247	0.366	166566	1741880	106 m	d__Bacteria	p__Bacteroidota	c__Bacteroidia	o__Flavobacteriales	f__Flavobacteriaceae	g__UBA3537	s__
	M2.bin.478	89.91	0.495	0.395	209507	1636810	106 m	d__Bacteria	p__Bacteroidota	c__Bacteroidia	o__Flavobacteriales	f__Flavobacteriaceae	g__UBA724	s__UBA724 sp002430545
	M2.bin.76	90.51	8.385	0.384	33338	1305532	106 m	d__Bacteria	p__Bacteroidota	c__Bacteroidia	o__Flavobacteriales	f__Flavobacteriaceae	g__UBA7446	s__UBA7446 sp002698745
	M2.bin.480	81.2	4.314	0.42	58138	1454944	106 m	d__Bacteria	p__Bacteroidota	c__Bacteroidia	o__Flavobacteriales	f__Flavobacteriaceae	g__UBA7446	s__UBA7446 sp002862705
	M2.bin.139	77.94	1.388	0.38	94322	1510877	106 m	d__Bacteria	c__Gammaproteobacteria	c__Gammaproteobacteria	o__Ga0077536	f__Ga0077536	g__TMED69	s__TMED69 sp002170535
	M2.bin.591	62.51	4.08	0.306	21840	852927	106 m	d__Bacteria	c__Gammaproteobacteria	c__Gammaproteobacteria	o__GCA-002705445	f__GCA-002705445	g__GCA-2702235	s__GCA-2702235 sp002702235
	M2.bin.477	70.74	5.494	0.412	11686	2866216	106 m	d__Bacteria	p__Latescibacterota	c__UBA2968	o__UBA8231	f__GCA-002724215	g__GCA-2693325	s__GCA-2693325 sp002693325
	M2.bin.53	61.44	9.404	0.568	9754	2130514	106 m	d__Bacteria	c__Gammaproteobacteria	c__Gammaproteobacteria	o__Pseudomonadales	f__Halieaceae	g__Luminiphilus	s__
	M2.bin.24	92.54	9.512	0.458	20236	4557020	106 m	d__Bacteria	c__Gammaproteobacteria	c__Gammaproteobacteria	o__Pseudomonadales	f__Halieaceae	g__Luminiphilus	s__
	M2.bin.161	64.67	2.283	0.528	6176	1651092	106 m	d__Bacteria	c__Gammaproteobacteria	c__Gammaproteobacteria	o__Pseudomonadales	f__HTCC2089	g__UBA4421	s__
	M2.bin.74	89.41	3.317	0.574	16284	3883886	106 m	d__Bacteria	c__Gammaproteobacteria	c__Gammaproteobacteria	o__Pseudomonadales	f__HTCC2089	g__UBA4421	s__
	M2.bin.80	87.66	3.58	0.53	30893	3072709	106 m	d__Bacteria	c__Gammaproteobacteria	c__Gammaproteobacteria	o__Pseudomonadales	f__HTCC2089	g__UBA7451	s__
	M2.bin.566	89.27	1.448	0.438	270064	2273009	106 m	d__Bacteria	c__Gammaproteobacteria	c__Gammaproteobacteria	o__Pseudomonadales	f__HTCC2089	g__UBA7455	s__UBA7455 sp002167855
	M2.bin.504	66.37	0	0.486	11445	1762801	106 m	d__Bacteria	c__Gammaproteobacteria	c__Gammaproteobacteria	o__Pseudomonadales	f__Litoricolaceae	g__Litoricola	s__
	M2.bin.352	90.85	2.235	0.553	29451	2340099	106 m	d__Bacteria	c__Gammaproteobacteria	c__Gammaproteobacteria	o__UBA10353	f__LS-SOB	g__UBA868	s__UBA868 sp002477475
	M2.bin.143	98.64	1.351	0.431	47580	2818268	106 m	d__Bacteria	p__Verrucomicrobiota	c__Verrucomicrobiae	o__Opitutales	f__MB11C04	g__MB11C04	s__
	M2.bin.463	55.5	2.162	0.438	10848	2303361	106 m	d__Bacteria	p__Verrucomicrobiota	c__Verrucomicrobiae	o__Opitutales	f__MB11C04	g__MB11C04	s__
	M2.bin.8	77.37	4.504	0.502	9612	2749271	106 m	d__Bacteria	p__Verrucomicrobiota	c__Verrucomicrobiae	o__Opitutales	f__MB11C04	g__MB11C04	s__
	M2.bin.467	56.55	2.027	0.464	17164	1430391	106 m	d__Bacteria	p__Verrucomicrobiota	c__Verrucomicrobiae	o__Opitutales	f__MB11C04	g__MB11C04	s__MB11C04 sp002167605
	M2.bin.431	74.13	0.675	0.439	16227	2060909	106 m	d__Bacteria	p__Verrucomicrobiota	c__Verrucomicrobiae	o__Opitutales	f__MB11C04	g__MB11C04	s__MB11C04 sp002171765
	M2.bin.402	55.96	1.424	0.447	7917	1239630	106 m	d__Bacteria	p__Actinobacteriota	c__Acidimicrobiia	o__Acidimicrobiales	f__MedAcidi-G1	g__MedAcidi-G2B	s__MedAcidi-G2B sp003215175
	M2.bin.120	94.66	0.913	0.417	15675	2767491	106 m	d__Bacteria	c__Gammaproteobacteria	c__Gammaproteobacteria	o__Pseudomonadales	f__Moraxellaceae	g__Acinetobacter	s__Acinetobacter radioresistens
	M2.bin.550	69.27	1.724	0.416	11981	2283334	106 m	d__Bacteria	c__Alphaproteobacteria	c__Alphaproteobacteria	o__Thalassobaculales	f__Nisaeaceae	g__UBA7326	s__UBA7326 sp003212315
	M2.bin.589	77.18	1.294	0.334	6345	764590	106 m	d__Archaea	p__Thermoproteota	c__Nitrososphaeria	o__Nitrososphaerales	f__Nitrosopumilaceae	g__Nitrosopelagicus	s__Nitrosopelagicus brevis
	M2.bin.232	95.27	2.056	0.496	96465	4042937	106 m	d__Bacteria	p__Verrucomicrobiota	c__Verrucomicrobiae	o__Opitutales	f__Opitutaceae	g__UBA5691	s__UBA5691 sp002420265
	M2.bin.183	64.53	4.619	0.534	3788	3892261	106 m	d__Bacteria	p__Planctomycetota	c__Planctomycetes	o__Pirellulales	f__Pirellulaceae	g__GCA-2862225	s__
	M2.bin.594	98.75	0	0.517	179752	7055242	106 m	d__Bacteria	p__Planctomycetota	c__Planctomycetes	o__Pirellulales	f__Pirellulaceae	g__Rubripirellula	s__Rubripirellula sp003513555
	M2.bin.200	72.99	1.123	0.567	4959	3790796	106 m	d__Bacteria	p__Planctomycetota	c__Planctomycetes	o__Planctomycetales	f__Planctomycetaceae	g__Fuerstia	s__
	M2.bin.438	77.33	0	0.438	16826	1694916	106 m	d__Archaea	p__Thermoplasmatota	c__Poseidoniia	o__Poseidoniales	f__Poseidoniaceae	g__MGIIa-K1	s__
	M2.bin.456	84.53	3.733	0.437	24770	1745453	106 m	d__Archaea	p__Thermoplasmatota	c__Poseidoniia	o__Poseidoniales	f__Poseidoniaceae	g__MGIIa-K1	s__MGIIa-K1 sp12207u
	M2.bin.414	69.57	0.8	0.504	8641	1636352	106 m	d__Archaea	p__Thermoplasmatota	c__Poseidoniia	o__Poseidoniales	f__Poseidoniaceae	g__MGIIa-L1	s__MGIIa-L1 sp8160u
	M2.bin.500	83.73	0	0.457	52955	1811290	106 m	d__Archaea	p__Thermoplasmatota	c__Poseidoniia	o__Poseidoniales	f__Poseidoniaceae	g__MGIIa-L2	s__MGIIa-L2 sp002499195
	M2.bin.361	77.2	0.061	0.483	20915	1786282	106 m	d__Archaea	p__Thermoplasmatota	c__Poseidoniia	o__Poseidoniales	f__Poseidoniaceae	g__MGIIa-L2	s__MGIIa-L2 sp002502215
	M2.bin.506	77.54	2.041	0.473	11384	1767250	106 m	d__Archaea	p__Thermoplasmatota	c__Poseidoniia	o__Poseidoniales	f__Poseidoniaceae	g__MGIIa-L2	s__MGIIa-L2 sp002722615
	M2.bin.255	74.14	1.661	0.54	13190	1802323	106 m	d__Archaea	p__Thermoplasmatota	c__Poseidoniia	o__Poseidoniales	f__Poseidoniaceae	g__Poseidonia	s__Poseidonia sp002704515
	M2.bin.305	75.06	1.6	0.549	10959	1779950	106 m	d__Archaea	p__Thermoplasmatota	c__Poseidoniia	o__Poseidoniales	f__Poseidoniaceae	g__Poseidonia	s__Poseidonia sp002714305
	M2.bin.332	60.32	2.979	0.439	13657	1988141	106 m	d__Bacteria	c__Gammaproteobacteria	c__Gammaproteobacteria	o__Pseudomonadales	f__Pseudohongiellaceae	g__UBA9145	s__
	M2.bin.199	86.27	1.642	0.665	6787	5286552	106 m	d__Bacteria	c__Gammaproteobacteria	c__Gammaproteobacteria	o__Pseudomonadales	f__Pseudomonadaceae	g__Pseudomonas	s__Pseudomonas aeruginosa
	M2.bin.293	84.44	1.689	0.424	19833	1686661	106 m	d__Bacteria	p__Verrucomicrobiota	c__Verrucomicrobiae	o__Opitutales	f__Puniceicoccaceae	g__GCA-2699365	s__
	M2.bin.363	93.35	4.949	0.472	14852	1838776	106 m	d__Bacteria	c__Alphaproteobacteria	c__Alphaproteobacteria	o__Puniceispirillales	f__Puniceispirillaceae	g__Puniceispirillum	s__
	M2.bin.104	65.28	1.462	0.376	12813	1731518	106 m	d__Bacteria	c__Alphaproteobacteria	c__Alphaproteobacteria	o__Rhodobacterales	f__Rhodobacteraceae	g__GCA-002705045	s__
	M2.bin.68	53.2	2.264	0.374	13586	995161	106 m	d__Bacteria	c__Alphaproteobacteria	c__Alphaproteobacteria	o__Rhodobacterales	f__Rhodobacteraceae	g__GCA-002705045	s__
	M2.bin.142	71.9	1.2	0.355	58396	1209107	106 m	d__Bacteria	c__Alphaproteobacteria	c__Alphaproteobacteria	o__Rhodobacterales	f__Rhodobacteraceae	g__GCA-002705045	s__
	M2.bin.385	74.13	5.172	0.35	46348	1585895	106 m	d__Bacteria	c__Alphaproteobacteria	c__Alphaproteobacteria	o__Rhodobacterales	f__Rhodobacteraceae	g__GCA-002705045	s__
	M2.bin.321	93.18	2.166	0.509	17133	2665141	106 m	d__Bacteria	c__Alphaproteobacteria	c__Alphaproteobacteria	o__Rhodobacterales	f__Rhodobacteraceae	g__LFER01	s__
	M2.bin.340	94.19	3.387	0.576	122586	6070321	106 m	d__Bacteria	p__Myxococcota	c__Polyangia	o__Polyangiales	f__Sandaracinaceae	g__	s__
	M2.bin.234	65.94	0	0.358	273966	1065073	106 m	d__Bacteria	p__Bacteroidota	c__Bacteroidia	o__Flavobacteriales	f__Schleiferiaceae	g__TMED14	s__TMED14 sp002167805
	M2.bin.397	90.94	8.577	0.404	10237	2257423	106 m	d__Bacteria	c__Gammaproteobacteria	c__Gammaproteobacteria	o__Burkholderiales	f__SG8-40	g__GCA-2704665	s__
	M2.bin.379	93.85	9.489	0.593	39324	2625271	106 m	d__Bacteria	p__Planctomycetota	c__Phycisphaerae	o__Phycisphaerales	f__SM1A02	g__UBA8087	s__
	M2.bin.441	98.57	0.568	0.574	177346	2138609	106 m	d__Bacteria	p__Planctomycetota	c__Phycisphaerae	o__Phycisphaerales	f__SM1A02	g__UBA8653	s__UBA8653 sp002168105
	M2.bin.214	64.66	0	0.498	115959	1192422	106 m	d__Archaea	p__Thermoplasmatota	c__Poseidoniia	o__Poseidoniales	f__Thalassarchaeaceae	g__MGIIb-N1	s__MGIIb-N1 sp002712645
	M2.bin.107	58.4	2.4	0.395	9737	1525022	106 m	d__Archaea	p__Thermoplasmatota	c__Poseidoniia	o__Poseidoniales	f__Thalassarchaeaceae	g__MGIIb-N2	s__MGIIb-N2 sp002702985
	M2.bin.406	80.61	1.6	0.464	52601	1672542	106 m	d__Archaea	p__Thermoplasmatota	c__Poseidoniia	o__Poseidoniales	f__Thalassarchaeaceae	g__MGIIb-N2	s__MGIIb-N2 sp002712285
	M2.bin.470	82.8	0	0.453	71384	1425879	106 m	d__Archaea	p__Thermoplasmatota	c__Poseidoniia	o__Poseidoniales	f__Thalassarchaeaceae	g__MGIIb-O1	s__MGIIb-O1 sp002497025
	M2.bin.51	85.55	0	0.369	122650	1479686	106 m	d__Archaea	p__Thermoplasmatota	c__Poseidoniia	o__Poseidoniales	f__Thalassarchaeaceae	g__MGIIb-O3	s__MGIIb-O3 sp001629205
	M2.bin.309	62.43	0.8	0.485	5416	1019725	106 m	d__Archaea	p__Thermoplasmatota	c__Poseidoniia	o__Poseidoniales	f__Thalassarchaeaceae	g__Thalassarchaeum	s__Thalassarchaeum sp002501885
	M2.bin.446	83.76	4.017	0.527	11305	2051538	106 m	d__Bacteria	p__Actinobacteriota	c__Acidimicrobiia	o__Acidimicrobiales	f__TK06	g__UBA6944	s__UBA6944 sp002296525
	M2.bin.121	75.86	3.448	0.52	73381	2025587	106 m	d__Bacteria	p__Actinobacteriota	c__Acidimicrobiia	o__Acidimicrobiales	f__TK06	g__UBA7388	s__UBA7388 sp002470695
	M2.bin.479	64.28	4.032	0.299	28065	949509	106 m	d__Bacteria	p__Bacteroidota	c__Bacteroidia	o__Flavobacteriales	f__TMED113	g__GCA-002701365	s__
	M2.bin.154	56.14	0	0.293	18321	835281	106 m	d__Bacteria	c__Alphaproteobacteria	c__Alphaproteobacteria	o__TMED109	f__TMED131	g__GCA-2720125	s__
	M2.bin.375	85.34	0	0.307	57639	1218888	106 m	d__Bacteria	p__Chloroflexota	c__Dehalococcoidia	o__UBA1151	f__TMED-70	g__TMED-70	s__
	M2.bin.77	77.22	4.95	0.311	42782	1168763	106 m	d__Bacteria	p__Chloroflexota	c__Dehalococcoidia	o__UBA1151	f__TMED-70	g__TMED-70	s__TMED-70 sp002703265
	M2.bin.418	90.86	0	0.557	121203	2035714	106 m	d__Bacteria	p__Bacteroidota	c__Bacteroidia	o__Flavobacteriales	f__UA16	g__UA16	s__UA16 sp002448555
	M2.bin.417	93.22	1.612	0.419	91628	1796309	106 m	d__Bacteria	p__Bacteroidota	c__Bacteroidia	o__Flavobacteriales	f__UA16	g__UBA974	s__
	M2.bin.290	85	1.724	0.392	48415	1873104	106 m	d__Bacteria	p__Bacteroidota	c__Bacteroidia	o__Flavobacteriales	f__UA16	g__UBA974	s__
	M2.bin.257	69.82	3.448	0.311	22894	2004143	106 m	d__Bacteria	p__Bacteroidota	c__Bacteroidia	o__Flavobacteriales	f__UBA10066	g__SP287	s__
	M2.bin.208	72.66	1.016	0.312	83313	885667	106 m	d__Bacteria	p__Desulfobacterota_D	c__UBA1144	o__UBA1144	f__UBA1144	g__TMED58	s__TMED58 sp002167555
	M2.bin.399	68.42	2.136	0.656	4674	1925062	106 m	d__Bacteria	p__Actinobacteriota	c__Acidimicrobiia	o__Acidimicrobiales	f__UBA11606	g__UBA11606	s__UBA11606 sp002694825
	M2.bin.516	67.74	2.298	0.496	24711	2183544	106 m	d__Bacteria	p__Planctomycetota	c__Planctomycetes	o__Pirellulales	f__UBA1268	g__UBA1268	s__
	M2.bin.562	58.94	1.724	0.496	9330	1586670	106 m	d__Bacteria	p__Planctomycetota	c__Planctomycetes	o__Pirellulales	f__UBA1268	g__UBA1268	s__
	M2.bin.546	91.06	2.87	0.53	11687	5454393	106 m	d__Bacteria	p__Myxococcota	c__Bradimonadia	o__UBA7976	f__UBA1532	g__	s__
	M2.bin.335	52.19	1.098	0.342	43868	1340645	106 m	d__Bacteria	p__Marinisomatota	c__Marinisomatia	o__Marinisomatales	f__UBA1611	g__GCA-002718655	s__
	M2.bin.555	80.8	1.612	0.393	8035	2465156	106 m	d__Bacteria	c__Alphaproteobacteria	c__Alphaproteobacteria	o__Rhodospirillales	f__UBA2165	g__GCA-002721295	s__GCA-002721295 sp002937995
	M2.bin.159	68.15	3.731	0.52	20983	1399075	106 m	d__Bacteria	c__Alphaproteobacteria	c__Alphaproteobacteria	o__Rhodospirillales	f__UBA2165	g__TMED167	s__
	M2.bin.21	97.72	2.272	0.687	18597	3783178	106 m	d__Bacteria	p__Planctomycetota	c__UBA1135	o__UBA2386	f__UBA2386	g__GCA-2684655	s__
	M2.bin.30	89.33	1.505	0.538	17718	4580734	106 m	d__Bacteria	p__Myxococcota	c__UBA9042	o__UBA3505	f__UBA3505	g__	s__
	M2.bin.558	76.34	0.023	0.597	6617	3848566	106 m	d__Bacteria	p__Myxococcota_A	c__UBA9160	o__UBA9160	f__UBA4427	g__MED660	s__
	M2.bin.274	74.77	6.111	0.447	4890	1942346	106 m	d__Bacteria	c__Gammaproteobacteria	c__Gammaproteobacteria	o__Pseudomonadales	f__UBA7434	g__UBA7434	s__
	M2.bin.105	95.96	6.159	0.513	12009	3349651	106 m	d__Bacteria	p__Planctomycetota	c__Planctomycetes	o__Pirellulales	f__UBA7805	g__UBA7805	s__
	M2.bin.217	94.48	2.801	0.462	74955	8251685	106 m	d__Bacteria	p__Myxococcota	c__UBA796	o__UBA796	f__UBA796	g__	s__
	M2.bin.527	53.6	0	0.43	4086	2998792	106 m	d__Bacteria	p__Myxococcota	c__UBA796	o__UBA796	f__UBA796	g__	s__
	M2.bin.196	89.51	0.84	0.466	43911	5501890	106 m	d__Bacteria	p__Myxococcota	c__UBA796	o__UBA796	f__UBA796	g__	s__
	M2.bin.337	72.42	0.84	0.465	308480	4829415	106 m	d__Bacteria	p__Myxococcota	c__UBA796	o__UBA796	f__UBA796	g__	s__
	M2.bin.510	81.03	3.448	0.541	18232	5270154	106 m	d__Bacteria	p__Myxococcota	c__UBA796	o__UBA796	f__UBA796	g__	s__
	M2.bin.595	50.86	0	0.555	7665	2624612	106 m	d__Bacteria	p__Myxococcota	c__UBA796	o__UBA796	f__UBA796	g__UBA796	s__
	M2.bin.307	75.24	0.877	0.557	16779	3748697	106 m	d__Bacteria	p__Myxococcota	c__UBA796	o__UBA796	f__UBA796	g__UBA796	s__
	M2.bin.539	67.58	4.395	0.56	20879	2934805	106 m	d__Bacteria	c__Alphaproteobacteria	c__Alphaproteobacteria	o__UBA8366	f__UBA8366	g__UBA6544	s__
	M2.bin.489	61.2	0	0.461	84359	1401191	106 m	d__Bacteria	p__Actinobacteriota	c__Acidimicrobiia	o__Acidimicrobiales	f__UBA8592	g__UBA8592	s__UBA8592 sp002703045
	M2.bin.243	60.34	1.724	0.462	23203	1055904	106 m	d__Bacteria	p__Actinobacteriota	c__Acidimicrobiia	o__Acidimicrobiales	f__UBA8592	g__UBA8592	s__UBA8592 sp002724825
	M2.bin.544	91.88	3.225	0.401	23211	4953386	106 m	d__Bacteria	p__Poribacteria	c__WGA-4E	o__WGA-4E	f__UBA9662	g__TMED15	s__TMED15 sp002714785
	M4.bin.104	91.39	4.273	0.639	55237	3410335	2000 m	d__Bacteria	p__Acidobacteriota	c__UBA890	o__UBA890	f__	g__	s__
	M4.bin.517	99.14	0	0.392	99858	3079459	2000 m	d__Bacteria	p__Acidobacteriota	c__Acidobacteriae	o__	f__	g__	s__
	M4.bin.549	94.81	8.974	0.483	67683	2297176	2000 m	d__Bacteria	p__Acidobacteriota	c__Vicinamibacteria	o__Vicinamibacterales	f__	g__	s__
	M4.bin.675	94.87	0.925	0.59	147047	2470554	2000 m	d__Bacteria	p__Chloroflexota	c__UBA11872	o__UBA11872	f__	g__	s__
	M4.bin.351	93.06	1.98	0.57	64093	3145562	2000 m	d__Bacteria	p__Chloroflexota	c__FW602-bin22	o__FW602-bin22	f__	g__	s__
	M4.bin.767	92.73	0	0.535	18185	2282677	2000 m	d__Bacteria	p__Chloroflexota	c__Dehalococcoidia	o__SAR202	f__	g__	s__
	M4.bin.111	92.04	0.99	0.365	24346	2034565	2000 m	d__Bacteria	p__Chloroflexota	c__Dehalococcoidia	o__SAR202	f__	g__	s__
	M4.bin.297	85.8	2.376	0.492	38391	1295288	2000 m	d__Bacteria	p__Chloroflexota	c__Dehalococcoidia	o__UBA6952	f__	g__	s__
	M4.bin.694	84.76	3.086	0.628	6740	2413457	2000 m	d__Bacteria	p__Chloroflexota	c__UBA11872	o__UBA11872	f__	g__	s__
	M4.bin.73	80.06	5.17	0.39	9031	1756371	2000 m	d__Bacteria	p__Chloroflexota	c__Dehalococcoidia	o__SAR202	f__	g__	s__
	M4.bin.420	72.5	5.148	0.503	6589	1296975	2000 m	d__Bacteria	p__Chloroflexota	c__Dehalococcoidia	o__UBA1127	f__	g__	s__
	M4.bin.248	72.19	6.363	0.538	5926	2970300	2000 m	d__Bacteria	p__Chloroflexota	c__Anaerolineae	o__Anaerolineales	f__	g__	s__
	M4.bin.681	66.81	9.273	0.524	5312	1837163	2000 m	d__Bacteria	p__Chloroflexota	c__Dehalococcoidia	o__UBA6952	f__	g__	s__
	M4.bin.732	64.67	2.631	0.595	8967	1626584	2000 m	d__Bacteria	p__Chloroflexota	c__Dehalococcoidia	o__SAR202	f__	g__	s__
	M4.bin.166	55.32	7.894	0.493	4767	911726	2000 m	d__Bacteria	p__Chloroflexota	c__Dehalococcoidia	o__UBA6926	f__	g__	s__
	M4.bin.573	53	2.178	0.497	9075	1312745	2000 m	d__Bacteria	p__Chloroflexota	c__Dehalococcoidia	o__SAR202	f__	g__	s__
	M4.bin.797	52.97	5.445	0.497	9415	1451262	2000 m	d__Bacteria	p__Chloroflexota	c__Dehalococcoidia	o__SAR202	f__	g__	s__
	M4.bin.576	93.34	1.098	0.508	17415	5687548	2000 m	d__Bacteria	p__Latescibacterota	c__	o__	f__	g__	s__
	M4.bin.792	60.1	0.862	0.585	4238	5021457	2000 m	d__Bacteria	p__Latescibacterota	c__UBA2968	o__UBA8231	f__	g__	s__
	M4.bin.184	60.89	1.733	0.639	3448	3035001	2000 m	d__Bacteria	p__Myxococcota	c__UBA796	o__UBA796	f__	g__	s__
	M4.bin.255	67.31	0.023	0.629	17632	2522625	2000 m	d__Bacteria	p__Myxococcota_A	c__UBA9160	o__UBA9160	f__	g__	s__
	M4.bin.505	50.57	5.23	0.59	4035	2813126	2000 m	d__Bacteria	p__Myxococcota_A	c__UBA9160	o__UBA9160	f__	g__	s__
	M4.bin.200	51.66	5.897	0.636	3796	2471593	2000 m	d__Bacteria	p__Nitrospinota_A	c__UBA8248	o__	f__	g__	s__
	M4.bin.254	98.86	1.239	0.554	48305	4998630	2000 m	d__Bacteria	p__Planctomycetota	c__Phycisphaerae	o__	f__	g__	s__
	M4.bin.600	100	2.325	0.492	146839	5620163	2000 m	d__Bacteria	p__Planctomycetota	c__Planctomycetes	o__	f__	g__	s__
	M4.bin.721	92.84	1.239	0.515	7439	3004862	2000 m	d__Bacteria	p__Planctomycetota	c__MHYJ01	o__MHYJ01	f__	g__	s__
	M4.bin.223	83.63	1.253	0.62	6731	5930235	2000 m	d__Bacteria	p__Planctomycetota	c__Planctomycetes	o__Pirellulales	f__	g__	s__
	M4.bin.674	86.36	1.136	0.54	11913	8927370	2000 m	d__Bacteria	p__Planctomycetota	c__PUPC01	o__	f__	g__	s__
	M4.bin.484	79.9	0	0.31	70980	858267	2000 m	d__Archaea	p__Thermoproteota	c__Nitrososphaeria	o__Geothermarchaeales	f__	g__	s__
	M4.bin.99	55.2	1.351	0.408	5482	1590832	2000 m	d__Bacteria	p__Verrucomicrobiota	c__Kiritimatiellae	o__UBA8416	f__	g__	s__
	M4.bin.478	82.82	1.589	0.564	6685	2327993	2000 m	d__Bacteria	p__Verrucomicrobiota	c__Verrucomicrobiae	o__Opitutales	f__	g__	s__
	M4.bin.443	86.21	8.472	0.639	6808	2979071	2000 m	d__Bacteria	c__Alphaproteobacteria	c__Alphaproteobacteria	o__Rhodospirillales	f__2-12-FULL-67-15	g__	s__
	M4.bin.441	87.29	0	0.442	11947	2434761	2000 m	d__Bacteria	p__AABM5-125-24	c__AABM5-125-24	o__AABM5-125-24	f__AABM5-125-24	g__	s__
	M4.bin.537	97.95	0.72	0.603	41435	4885092	2000 m	d__Bacteria	p__Verrucomicrobiota	c__Verrucomicrobiae	o__Verrucomicrobiales	f__Akkermansiaceae	g__Roseibacillus	s__Roseibacillus sp003483645
	M4.bin.436	80.99	2.55	0.449	18620	3627273	2000 m	d__Bacteria	c__Gammaproteobacteria	c__Gammaproteobacteria	o__Enterobacterales	f__Alteromonadaceae	g__Alteromonas	s__Alteromonas australica
	M4.bin.533	80.2	1.367	0.447	17041	3235578	2000 m	d__Bacteria	c__Gammaproteobacteria	c__Gammaproteobacteria	o__Enterobacterales	f__Alteromonadaceae	g__Alteromonas	s__Alteromonas macleodii
	M4.bin.558	91.5	1.992	0.474	20184	2238568	2000 m	d__Bacteria	c__Gammaproteobacteria	c__Gammaproteobacteria	o__Enterobacterales	f__Alteromonadaceae	g__Idiomarina	s__Idiomarina baltica
	M4.bin.299	72.94	2.805	0.473	6254	1570398	2000 m	d__Bacteria	c__Gammaproteobacteria	c__Gammaproteobacteria	o__Enterobacterales	f__Alteromonadaceae	g__Idiomarina	s__Idiomarina zobellii
	M4.bin.388	59.58	0.372	0.457	5295	2377950	2000 m	d__Bacteria	c__Gammaproteobacteria	c__Gammaproteobacteria	o__Enterobacterales	f__Alteromonadaceae	g__Pseudoalteromonas	s__
	M4.bin.605	100	0.619	0.408	311828	4560240	2000 m	d__Bacteria	c__Gammaproteobacteria	c__Gammaproteobacteria	o__Enterobacterales	f__Alteromonadaceae	g__Pseudoalteromonas	s__Pseudoalteromonas arabiensis
	M4.bin.718	63.66	1.485	0.669	6908	1917576	2000 m	d__Bacteria	p__Chloroflexota	c__Dehalococcoidia	o__Bin125	f__Bin125	g__	s__
	M4.bin.167	64.19	0.99	0.409	14161	1387807	2000 m	d__Bacteria	p__Chloroflexota	c__Dehalococcoidia	o__UBA1151	f__Bin127	g__	s__
	M4.bin.741	80.08	0.165	0.578	10378	2059120	2000 m	d__Bacteria	p__Chloroflexota	c__Dehalococcoidia	o__UBA1151	f__Bin127	g__UBA9455	s__UBA9455 sp002313245
	M4.bin.193	69.29	1.68	0.541	7500	3626604	2000 m	d__Bacteria	p__Desulfobacterota_B	c__Binatia	o__Bin18	f__Bin18	g__Bin18	s__
	M4.bin.495	50.78	1.724	0.621	4475	1545257	2000 m	d__Bacteria	c__Alphaproteobacteria	c__Alphaproteobacteria	o__Rhodospirillales	f__Casp-alpha2	g__Casp-alpha2	s__
	M4.bin.269	70.42	4.162	0.621	4578	1676012	2000 m	d__Bacteria	c__Alphaproteobacteria	c__Alphaproteobacteria	o__Rhodospirillales	f__Casp-alpha2	g__Casp-alpha2	s__Casp-alpha2 sp002938075
	M4.bin.464	71.14	2.902	0.571	5889	1904596	2000 m	d__Bacteria	c__Alphaproteobacteria	c__Alphaproteobacteria	o__Rhodospirillales	f__Casp-alpha2	g__Casp-alpha2	s__Casp-alpha2 sp002938315
	M4.bin.651	84.32	0.8	0.375	26712	986926	2000 m	d__Archaea	p__Thermoplasmatota	c__Poseidoniia	o__MGIII	f__CG-Epi1	g__UBA102	s__
	M4.bin.636	69.05	2.491	0.612	6120	2623845	2000 m	d__Bacteria	c__Alphaproteobacteria	c__Alphaproteobacteria	o__Defluviicoccales	f__Defluviicoccaceae	g__	s__
	M4.bin.54	99.23	1.36	0.435	97180	3897315	2000 m	d__Bacteria	p__Verrucomicrobiota	c__Verrucomicrobiae	o__Verrucomicrobiales	f__DEV007	g__EC70	s__
	M4.bin.107	84.74	2.782	0.4	6823	3385513	2000 m	d__Bacteria	p__Bacteroidota	c__Bacteroidia	o__Flavobacteriales	f__Flavobacteriaceae	g__Leeuwenhoekiella	s__Leeuwenhoekiella blandensis
	M4.bin.827	79.96	2.852	0.294	30283	1181820	2000 m	d__Bacteria	p__Bacteroidota	c__Bacteroidia	o__Flavobacteriales	f__Flavobacteriaceae	g__MED-G11	s__MED-G11 sp002729755
	M4.bin.231	94.65	1.942	0.362	44289	4621631	2000 m	d__Bacteria	p__Bacteroidota	c__Bacteroidia	o__Flavobacteriales	f__Flavobacteriaceae	g__Zunongwangia	s__Zunongwangia profunda
	M4.bin.457	75.06	4.597	0.552	6684	3734195	2000 m	d__Bacteria	p__Planctomycetota	c__Planctomycetes	o__Pirellulales	f__Ga0077529	g__	s__
	M4.bin.360	85.34	3.692	0.524	7606	3347167	2000 m	d__Bacteria	c__Gammaproteobacteria	c__Gammaproteobacteria	o__Ga0077536	f__Ga0077536	g__UBA11873	s__
	M4.bin.588	71.69	6.465	0.604	20759	1587301	2000 m	d__Bacteria	p__Actinobacteriota	c__Thermoleophilia	o__Gaiellales	f__Gaiellaceae	g__VAXT01	s__
	M4.bin.369	65.53	4.936	0.653	4246	2244129	2000 m	d__Bacteria	p__Planctomycetota	c__UBA1135	o__UBA1135	f__GCA-002686595	g__	s__
	M4.bin.44	76.43	0	0.302	105897	976670	2000 m	d__Bacteria	c__Gammaproteobacteria	c__Gammaproteobacteria	o__GCA-002705445	f__GCA-002716945	g__	s__
	M4.bin.15	52.63	1.754	0.273	16788	643244	2000 m	d__Bacteria	c__Alphaproteobacteria	c__Alphaproteobacteria	o__GCA-002720895	f__GCA-002720895	g__PTKQ01	s__
	M4.bin.444	92.24	3.296	0.607	13518	6252382	2000 m	d__Bacteria	p__Latescibacterota	c__UBA2968	o__UBA8231	f__GCA-002724215	g__GCA-2724215	s__
	M4.bin.384	92.73	2.97	0.49	29696	2114053	2000 m	d__Bacteria	p__Chloroflexota	c__Dehalococcoidia	o__UBA3495	f__GCA-2712585	g__	s__
	M4.bin.25	88.58	0.99	0.642	21918	2589828	2000 m	d__Bacteria	p__Chloroflexota	c__Dehalococcoidia	o__UBA3495	f__GCA-2712585	g__	s__
	M4.bin.283	90	2.766	0.615	11007	3264637	2000 m	d__Bacteria	c__Alphaproteobacteria	c__Alphaproteobacteria	o__UBA8366	f__GCA-2717185	g__MarineAlpha4-Bin1	s__
	M4.bin.326	90.26	2.475	0.498	13575	1637761	2000 m	d__Bacteria	p__Chloroflexota	c__Dehalococcoidia	o__GCA-2717565	f__GCA-2717565	g__	s__
	M4.bin.702	63.24	3.275	0.547	5673	1925828	2000 m	d__Bacteria	c__Gammaproteobacteria	c__Gammaproteobacteria	o__GCA-2729495	f__GCA-2729495	g__	s__
	M4.bin.64	79.8	4.215	0.515	9473	2065861	2000 m	d__Bacteria	c__Gammaproteobacteria	c__Gammaproteobacteria	o__GCA-2729495	f__GCA-2729495	g__GCA-2729495	s__
	M4.bin.48	65.29	4.398	0.608	3685	3305061	2000 m	d__Bacteria	c__Alphaproteobacteria	c__Alphaproteobacteria	o__GCA-2731375	f__GCA-2731375	g__GCA-2731375	s__
	M4.bin.777	78.41	2.681	0.542	6763	2613155	2000 m	d__Bacteria	c__Alphaproteobacteria	c__Alphaproteobacteria	o__GCA-2731375	f__GCA-2731375	g__GCA-2731375	s__
	M4.bin.724	85.53	1.282	0.528	10907	3522467	2000 m	d__Bacteria	p__Hydrogenedentota	c__Hydrogenedentia	o__Hydrogenedentiales	f__GCA-2746185	g__GCA-2746185	s__
	M4.bin.612	90.88	0	0.36	153912	1079368	2000 m	d__Archaea	p__Nanoarchaeota	c__Nanoarchaeia	o__Woesearchaeales	f__GW2011-AR4	g__GCA-2688925	s__
	M4.bin.26	58.91	0.198	0.306	5573	1576702	2000 m	d__Bacteria	p__Patescibacteria	c__ABY1	o__UBA1558	f__GWA2-36-10	g__	s__
	M4.bin.87	69.77	3.945	0.543	9161	4645184	2000 m	d__Bacteria	c__Gammaproteobacteria	c__Gammaproteobacteria	o__HK1	f__HK1	g__	s__
	M4.bin.828	79.26	4.268	0.536	8859	2894883	2000 m	d__Bacteria	c__Gammaproteobacteria	c__Gammaproteobacteria	o__UBA10353	f__LS-SOB	g__UBA11791	s__UBA11791 sp002714255
	M4.bin.822	54.94	0	0.318	43519	439834	2000 m	d__Bacteria	p__Marinisomatota	c__Marinisomatia	o__Marinisomatales	f__Marinisomataceae	g__Marinisoma	s__
	M4.bin.233	55.82	3.603	0.518	4764	1543544	2000 m	d__Bacteria	p__Verrucomicrobiota	c__Verrucomicrobiae	o__Opitutales	f__MB11C04	g__GCA-2730975	s__
	M4.bin.95	69.51	4.415	0.685	7214	1402679	2000 m	d__Bacteria	p__Actinobacteriota	c__Acidimicrobiia	o__Acidimicrobiales	f__MedAcidi-G1	g__	s__
	M4.bin.609	76.37	1.724	0.688	10901	2032818	2000 m	d__Bacteria	p__Actinobacteriota	c__Acidimicrobiia	o__Acidimicrobiales	f__MedAcidi-G1	g__UBA9410	s__
	M4.bin.410	99.72	0.238	0.389	86667	3566675	2000 m	d__Bacteria	c__Gammaproteobacteria	c__Gammaproteobacteria	o__Pseudomonadales	f__Moraxellaceae	g__Acinetobacter	s__Acinetobacter venetianus
	M4.bin.713	78.8	2.147	0.598	6858	2493234	2000 m	d__Bacteria	p__SAR324	c__SAR324	o__SAR324	f__NAC60-12	g__UBA8110	s__
	M4.bin.703	50.58	9.297	0.353	3398	589439	2000 m	d__Archaea	p__Thermoproteota	c__Nitrososphaeria	o__Nitrososphaerales	f__Nitrosopumilaceae	g__Nitrosopelagicus	s__
	M4.bin.711	61.32	3.236	0.303	6218	1558296	2000 m	d__Archaea	p__Thermoproteota	c__Nitrososphaeria	o__Nitrososphaerales	f__Nitrosopumilaceae	g__Nitrosopelagicus	s__
	M4.bin.2	78.31	5.555	0.462	10093	2043835	2000 m	d__Bacteria	p__Nitrospinota	c__Nitrospinia	o__Nitrospinales	f__Nitrospinaceae	g__LS-NOB	s__
	M4.bin.57	89.02	5.181	0.466	12069	2295929	2000 m	d__Bacteria	p__Nitrospinota	c__Nitrospinia	o__Nitrospinales	f__Nitrospinaceae	g__LS-NOB	s__LS-NOB sp003545625
	M4.bin.312	84.46	1.428	0.399	8322	2060402	2000 m	d__Bacteria	p__Bacteroidota	c__Bacteroidia	o__Flavobacteriales	f__NORP154	g__	s__
	M4.bin.398	78.27	0.358	0.449	10440	2449604	2000 m	d__Bacteria	p__Bacteroidota	c__Bacteroidia	o__Flavobacteriales	f__NORP154	g__GCA-2400975	s__
	M4.bin.33	94.88	1.136	0.6	45526	4121677	2000 m	d__Bacteria	p__Planctomycetota	c__Phycisphaerae	o__Phycisphaerales	f__Phycisphaeraceae	g__	s__
	M4.bin.542	96.59	0	0.567	97559	4634436	2000 m	d__Bacteria	p__Planctomycetota	c__Phycisphaerae	o__Phycisphaerales	f__Phycisphaeraceae	g__	s__
	M4.bin.130	64.73	1.136	0.52	9533	2464875	2000 m	d__Bacteria	p__Planctomycetota	c__Phycisphaerae	o__Phycisphaerales	f__Phycisphaeraceae	g__	s__
	M4.bin.228	68.42	1.136	0.583	10245	2951356	2000 m	d__Bacteria	p__Planctomycetota	c__Phycisphaerae	o__Phycisphaerales	f__Phycisphaeraceae	g__	s__
	M4.bin.63	51.5	1.136	0.608	3768	1891664	2000 m	d__Bacteria	p__Planctomycetota	c__Phycisphaerae	o__Phycisphaerales	f__Phycisphaeraceae	g__ARS1224	s__
	M4.bin.191	92.61	1.203	0.566	26251	4346784	2000 m	d__Bacteria	p__Planctomycetota	c__Phycisphaerae	o__Phycisphaerales	f__Phycisphaeraceae	g__GCA-2686995	s__
	M4.bin.168	90.94	4.597	0.507	20114	4797207	2000 m	d__Bacteria	p__Planctomycetota	c__Planctomycetes	o__Pirellulales	f__Pirellulaceae	g__	s__
	M4.bin.282	96.55	1.149	0.591	17857	4999532	2000 m	d__Bacteria	p__Planctomycetota	c__Planctomycetes	o__Pirellulales	f__Pirellulaceae	g__	s__
	M4.bin.74	96.48	1.34	0.547	40426	6541604	2000 m	d__Bacteria	p__Planctomycetota	c__Planctomycetes	o__Pirellulales	f__Pirellulaceae	g__	s__
	M4.bin.592	62.88	0	0.539	7304	2683034	2000 m	d__Bacteria	p__Planctomycetota	c__Planctomycetes	o__Pirellulales	f__Pirellulaceae	g__	s__
	M4.bin.513	75.81	1.676	0.484	5098	3230045	2000 m	d__Bacteria	p__Planctomycetota	c__Planctomycetes	o__Pirellulales	f__Pirellulaceae	g__	s__
	M4.bin.638	78.95	2.298	0.55	23615	4471602	2000 m	d__Bacteria	p__Planctomycetota	c__Planctomycetes	o__Pirellulales	f__Pirellulaceae	g__	s__
	M4.bin.684	80.27	0	0.564	16764	6264499	2000 m	d__Bacteria	p__Planctomycetota	c__Planctomycetes	o__Pirellulales	f__Pirellulaceae	g__	s__
	M4.bin.83	89.58	0	0.556	69268	4099344	2000 m	d__Bacteria	p__Planctomycetota	c__Planctomycetes	o__Pirellulales	f__Pirellulaceae	g__	s__
	M4.bin.140	94.11	1.149	0.555	47304	7180598	2000 m	d__Bacteria	p__Planctomycetota	c__Planctomycetes	o__Pirellulales	f__Pirellulaceae	g__GCA-2718815	s__
	M4.bin.144	91.88	2.298	0.543	36705	6628925	2000 m	d__Bacteria	p__Planctomycetota	c__Planctomycetes	o__Pirellulales	f__Pirellulaceae	g__GCA-2718815	s__
	M4.bin.697	91.24	4.022	0.588	8300	10018876	2000 m	d__Bacteria	p__Planctomycetota	c__Planctomycetes	o__Planctomycetales	f__Planctomycetaceae	g__	s__
	M4.bin.678	54.3	3.333	0.548	10962	5348885	2000 m	d__Bacteria	p__Planctomycetota	c__Planctomycetes	o__Planctomycetales	f__Planctomycetaceae	g__	s__
	M4.bin.154	97.68	1.123	0.548	111400	7326621	2000 m	d__Bacteria	p__Planctomycetota	c__Planctomycetes	o__Planctomycetales	f__Planctomycetaceae	g__Fuerstia	s__
	M4.bin.194	51.02	2.222	0.644	8768	2597289	2000 m	d__Bacteria	p__Planctomycetota	c__Planctomycetes	o__Planctomycetales	f__Planctomycetaceae	g__UBA8437	s__
	M4.bin.791	67.24	9.292	0.645	10292	3508207	2000 m	d__Bacteria	p__Planctomycetota	c__Planctomycetes	o__Planctomycetales	f__Planctomycetaceae	g__UBA8437	s__
	M4.bin.789	71.4	5.098	0.615	5365	3407546	2000 m	d__Bacteria	p__Planctomycetota	c__Planctomycetes	o__Planctomycetales	f__Planctomycetaceae	g__UBA8437	s__
	M4.bin.680	81.73	0.861	0.41	13611	1710715	2000 m	d__Archaea	p__Thermoplasmatota	c__Poseidoniia	o__Poseidoniales	f__Poseidoniaceae	g__MGIIa-K1	s__
	M4.bin.90	50.78	0.8	0.492	4308	1080000	2000 m	d__Archaea	p__Thermoplasmatota	c__Poseidoniia	o__Poseidoniales	f__Poseidoniaceae	g__UBA226	s__
	M4.bin.475	74.8	0.96	0.531	8052	1617768	2000 m	d__Archaea	p__Thermoplasmatota	c__Poseidoniia	o__Poseidoniales	f__Poseidoniaceae	g__UBA60	s__UBA60 sp002503395
	M4.bin.250	97.19	0.578	0.612	83150	3526513	2000 m	d__Bacteria	c__Gammaproteobacteria	c__Gammaproteobacteria	o__Pseudomonadales	f__Pseudomonadaceae	g__Pseudomonas_D	s__Pseudomonas_D aestusnigri
	M4.bin.458	96.69	4.95	0.491	67218	1907235	2000 m	d__Bacteria	p__Chloroflexota	c__Dehalococcoidia	o__UBA6952	f__QGNO01	g__	s__
	M4.bin.656	93.16	0.854	0.437	126711	2437035	2000 m	d__Bacteria	p__Acidobacteriota	c__UBA6911	o__UBA6911	f__RPQK01	g__	s__
	M4.bin.719	91.83	1.584	0.419	17244	3840834	2000 m	d__Bacteria	p__Bacteroidota	c__Bacteroidia	o__Chitinophagales	f__Saprospiraceae	g__UBA7328	s__
	M4.bin.55	66.19	2.685	0.349	37904	1659241	2000 m	d__Bacteria	c__Gammaproteobacteria	c__Gammaproteobacteria	o__SAR86	f__SAR86	g__AEGEAN-183	s__
	M4.bin.155	51.41	2.957	0.572	4891	2846836	2000 m	d__Bacteria	p__Verrucomicrobiota	c__Kiritimatiellae	o__SLOV01	f__SLOV01	g__	s__
	M4.bin.337	67.29	9.558	0.444	5767	1440265	2000 m	d__Bacteria	p__Planctomycetota	c__Phycisphaerae	o__Phycisphaerales	f__SM1A02	g__GCA-002718515	s__
	M4.bin.185	74.88	1.282	0.593	11189	1805271	2000 m	d__Bacteria	p__Acidobacteriota	c__Bin61	o__Bin61	f__SMYC01	g__	s__
	M4.bin.355	58.46	3.296	0.402	7744	1249473	2000 m	d__Bacteria	p__Marinisomatota	c__Marinisomatia	o__Marinisomatales	f__TCS55	g__TCS55	s__
	M4.bin.69	52.03	3.448	0.392	10455	1114936	2000 m	d__Bacteria	p__Marinisomatota	c__Marinisomatia	o__Marinisomatales	f__TCS55	g__TCS55	s__
	M4.bin.743	63.75	2.8	0.606	5030	1182571	2000 m	d__Archaea	p__Thermoplasmatota	c__Poseidoniia	o__Poseidoniales	f__Thalassarchaeaceae	g__	s__
	M4.bin.273	77.2	0.4	0.562	34874	1489226	2000 m	d__Archaea	p__Thermoplasmatota	c__Poseidoniia	o__Poseidoniales	f__Thalassarchaeaceae	g__MGIIb-O1	s__MGIIb-O1 sp002498525
	M4.bin.445	62.93	0	0.592	74018	1169193	2000 m	d__Archaea	p__Thermoplasmatota	c__Poseidoniia	o__Poseidoniales	f__Thalassarchaeaceae	g__MGIIb-O3	s__
	M4.bin.575	82.09	4.8	0.523	34652	1818702	2000 m	d__Archaea	p__Thermoplasmatota	c__Poseidoniia	o__Poseidoniales	f__Thalassarchaeaceae	g__MGIIb-P	s__
	M4.bin.120	66.97	2.4	0.566	6677	1575060	2000 m	d__Archaea	p__Thermoplasmatota	c__Poseidoniia	o__Poseidoniales	f__Thalassarchaeaceae	g__MGIIb-Q1	s__
	M4.bin.276	51.22	6.56	0.444	5205	1174110	2000 m	d__Archaea	p__Thermoplasmatota	c__Poseidoniia	o__Poseidoniales	f__Thalassarchaeaceae	g__MGIIb-Q1	s__
	M4.bin.434	60.44	6.258	0.364	4626	925781	2000 m	d__Bacteria	c__Gammaproteobacteria	c__Gammaproteobacteria	o__PS1	f__Thioglobaceae	g__Thioglobus	s__
	M4.bin.720	94.87	8.119	0.542	28309	2471314	2000 m	d__Bacteria	p__Actinobacteriota	c__Acidimicrobiia	o__Acidimicrobiales	f__TK06	g__UBA2110	s__UBA2110 sp002331465
	M4.bin.735	52.82	1.88	0.302	7962	874899	2000 m	d__Bacteria	c__Alphaproteobacteria	c__Alphaproteobacteria	o__TMED109	f__TMED109	g__GCA-2684605	s__
	M4.bin.389	71.92	0	0.309	158478	1220642	2000 m	d__Bacteria	p__Chloroflexota	c__Dehalococcoidia	o__UBA1151	f__TMED-70	g__GCA-2718455	s__
	M4.bin.503	61.75	5.968	0.613	4153	1656002	2000 m	d__Bacteria	p__Verrucomicrobiota	c__Verrucomicrobiae	o__Pedosphaerales	f__UBA1096	g__UBA1096	s__
	M4.bin.288	58.62	3.448	0.616	5814	1951949	2000 m	d__Bacteria	p__Verrucomicrobiota	c__Verrucomicrobiae	o__Pedosphaerales	f__UBA1096	g__UBA1096	s__UBA1096 sp003972865
	M4.bin.108	95.7	4.07	0.532	47597	2892120	2000 m	d__Bacteria	p__Chloroflexota	c__Dehalococcoidia	o__SAR202	f__UBA11138	g__Casp-Chloro-G4	s__
	M4.bin.158	90.15	2.178	0.554	12370	3378384	2000 m	d__Bacteria	p__Chloroflexota	c__Dehalococcoidia	o__SAR202	f__UBA11138	g__UBA1123	s__UBA1123 sp002313895
	M4.bin.635	63.99	2.97	0.573	14538	1381128	2000 m	d__Bacteria	p__Chloroflexota	c__Dehalococcoidia	o__UBA1127	f__UBA1127	g__UBA1127	s__
	M4.bin.280	87.05	0.609	0.332	250105	1054794	2000 m	d__Bacteria	p__Desulfobacterota_D	c__UBA1144	o__UBA1144	f__UBA1144	g__UBA1144	s__UBA1144 sp002311855
	M4.bin.551	67.71	2.15	0.584	19703	2422960	2000 m	d__Bacteria	p__Planctomycetota	c__UBA8108	o__UBA1146	f__UBA1146	g__QNYK01	s__QNYK01 sp003973385
	M4.bin.71	79.84	7.558	0.567	20704	2432836	2000 m	d__Bacteria	p__Planctomycetota	c__UBA8108	o__UBA1146	f__UBA1146	g__UBA1146	s__
	M4.bin.625	64.49	1.9	0.476	3770	1116593	2000 m	d__Bacteria	p__Chloroflexota	c__Anaerolineae	o__Anaerolineales	f__UBA11579	g__	s__
	M4.bin.803	59.53	7.407	0.39	22147	580710	2000 m	d__Bacteria	p__Patescibacteria	c__Paceibacteria	o__UBA6257	f__UBA11618	g__UBA11618	s__
	M4.bin.78	71.55	2.586	0.367	34917	1126939	2000 m	d__Bacteria	c__Gammaproteobacteria	c__Gammaproteobacteria	o__UBA11654	f__UBA11654	g__	s__
	M4.bin.335	80	0.909	0.512	136186	1797642	2000 m	d__Bacteria	p__Chloroflexota	c__Anaerolineae	o__Anaerolineales	f__UBA11657	g__	s__
	M4.bin.766	63.1	1.724	0.572	9494	878508	2000 m	d__Bacteria	p__Chloroflexota	c__Anaerolineae	o__Anaerolineales	f__UBA11657	g__	s__
	M4.bin.82	60.09	0	0.42	8592	1190304	2000 m	d__Bacteria	p__Chloroflexota	c__Anaerolineae	o__Anaerolineales	f__UBA11657	g__UBA11657	s__UBA11657 sp002311455
	M4.bin.768	93.72	3.402	0.663	102078	2784611	2000 m	d__Bacteria	p__Chloroflexota	c__UBA11872	o__UBA11872	f__UBA11872	g__	s__
	M4.bin.109	89.42	4.269	0.56	18332	2440488	2000 m	d__Bacteria	p__Chloroflexota	c__UBA11872	o__UBA11872	f__UBA11872	g__	s__
	M4.bin.586	92.74	0	0.552	73803	2169831	2000 m	d__Bacteria	p__Chloroflexota	c__UBA11872	o__UBA11872	f__UBA11872	g__UBA11872	s__
	M4.bin.538	94.93	0	0.407	56602	1161178	2000 m	d__Archaea	p__Halobacteriota	c__Halobacteria	o__Halobacteriales	f__UBA12382	g__UBA12382	s__
	M4.bin.127	64.83	1.777	0.42	6164	1053983	2000 m	d__Bacteria	p__Marinisomatota	c__Marinisomatia	o__Marinisomatales	f__UBA1611	g__GCA-002717915	s__
	M4.bin.594	89.56	4.945	0.415	29547	2265398	2000 m	d__Bacteria	p__Marinisomatota	c__Marinisomatia	o__Marinisomatales	f__UBA1611	g__UBA1611	s__
	M4.bin.739	55	0	0.609	3493	2232208	2000 m	d__Bacteria	c__Alphaproteobacteria	c__Alphaproteobacteria	o__Rhodospirillales	f__UBA2165	g__GCA-2687515	s__
	M4.bin.448	73.42	4.46	0.44	8114	1387345	2000 m	d__Bacteria	c__Alphaproteobacteria	c__Alphaproteobacteria	o__Rhodospirillales	f__UBA2165	g__GCA-2712665	s__GCA-2712665 sp002938035
	M4.bin.480	51.04	6.138	0.394	4404	1275497	2000 m	d__Bacteria	p__Chloroflexota	c__Dehalococcoidia	o__SAR202	f__UBA2962	g__UBA2962	s__
	M4.bin.783	92.73	0	0.533	107926	1610151	2000 m	d__Bacteria	p__Chloroflexota	c__Dehalococcoidia	o__UBA2979	f__UBA2979	g__	s__
	M4.bin.295	95.21	0	0.463	61115	1545634	2000 m	d__Bacteria	p__Chloroflexota	c__Dehalococcoidia	o__UBA2985	f__UBA2985	g__	s__
	M4.bin.202	62.7	0.99	0.448	13417	735242	2000 m	d__Bacteria	p__Chloroflexota	c__Dehalococcoidia	o__UBA2985	f__UBA2985	g__	s__
	M4.bin.752	51.06	2.97	0.598	4358	941092	2000 m	d__Bacteria	p__Chloroflexota	c__Dehalococcoidia	o__UBA2985	f__UBA2985	g__	s__
	M4.bin.566	90.16	2.97	0.425	28269	1598566	2000 m	d__Bacteria	p__Chloroflexota	c__Dehalococcoidia	o__UBA2991	f__UBA2991	g__UBA2991	s__
	M4.bin.340	95.44	3.632	0.635	80559	2248987	2000 m	d__Bacteria	p__Acidobacteriota	c__Vicinamibacteria	o__Vicinamibacterales	f__UBA2999	g__2-02-FULL-65-29	s__
	M4.bin.30	68.28	1.068	0.464	20824	1617582	2000 m	d__Bacteria	p__Acidobacteriota	c__Vicinamibacteria	o__Vicinamibacterales	f__UBA2999	g__UBA2999	s__
	M4.bin.574	73.28	4.323	0.543	8386	2923861	2000 m	d__Bacteria	p__Chloroflexota	c__Dehalococcoidia	o__UBA3495	f__UBA3495	g__	s__
	M4.bin.587	77.32	2.475	0.441	21059	2255122	2000 m	d__Bacteria	p__Chloroflexota	c__Dehalococcoidia	o__UBA3495	f__UBA3495	g__GCA-2707185	s__
	M4.bin.34	93.23	0.99	0.55	24631	2870115	2000 m	d__Bacteria	p__Chloroflexota	c__Dehalococcoidia	o__UBA3495	f__UBA3495	g__UBA1141	s__
	M4.bin.799	62.26	1.65	0.576	6658	2317206	2000 m	d__Bacteria	p__Chloroflexota	c__Dehalococcoidia	o__UBA3495	f__UBA3495	g__UBA11650	s__UBA11650 sp002401285
	M4.bin.668	74.91	0.99	0.579	14409	2412922	2000 m	d__Bacteria	p__Chloroflexota	c__Dehalococcoidia	o__UBA3495	f__UBA3495	g__UBA11650	s__UBA11650 sp002710215
	M4.bin.802	68.31	1.98	0.589	13080	1615803	2000 m	d__Bacteria	p__Chloroflexota	c__Dehalococcoidia	o__UBA3495	f__UBA3495	g__UBA9611	s__
	M4.bin.639	60.77	1.98	0.551	5393	2052104	2000 m	d__Bacteria	p__Chloroflexota	c__Dehalococcoidia	o__UBA3495	f__UBA3495	g__UBA9611	s__
	M4.bin.562	62.53	4.446	0.592	7959	1712511	2000 m	d__Bacteria	p__Chloroflexota	c__Dehalococcoidia	o__UBA3495	f__UBA3495	g__UBA9611	s__UBA9611 sp002698265
	M4.bin.14	51.09	9.827	0.656	3569	2712373	2000 m	d__Bacteria	p__Myxococcota_A	c__UBA9160	o__UBA9160	f__UBA4427	g__	s__
	M4.bin.41	64.46	0.698	0.649	5279	2141246	2000 m	d__Bacteria	p__Myxococcota_A	c__UBA9160	o__UBA9160	f__UBA4427	g__	s__
	M4.bin.176	69.96	1.742	0.356	10858	981686	2000 m	d__Bacteria	c__Gammaproteobacteria	c__Gammaproteobacteria	o__UBA4486	f__UBA4486	g__UBA11869	s__
	M4.bin.569	69.69	0.485	0.322	18173	752071	2000 m	d__Archaea	p__Thermoproteota	c__Nitrososphaeria	o__Nitrososphaerales	f__UBA57	g__	s__
	M4.bin.315	70.06	0	0.279	42151	620142	2000 m	d__Archaea	p__Thermoproteota	c__Nitrososphaeria	o__Nitrososphaerales	f__UBA57	g__	s__
	M4.bin.275	75.65	9.708	0.329	8025	863016	2000 m	d__Archaea	p__Thermoproteota	c__Nitrososphaeria	o__Nitrososphaerales	f__UBA57	g__UBA57	s__
	M4.bin.22	79.12	0.485	0.312	45651	687260	2000 m	d__Archaea	p__Thermoproteota	c__Nitrososphaeria	o__Nitrososphaerales	f__UBA57	g__UBA57	s__UBA57 sp002693165
	M4.bin.557	66.99	0.97	0.31	44952	669720	2000 m	d__Archaea	p__Thermoproteota	c__Nitrososphaeria	o__Nitrososphaerales	f__UBA57	g__UBA57	s__UBA57 sp002713205
	M4.bin.785	81.56	1.047	0.501	37127	2085363	2000 m	d__Bacteria	c__Gammaproteobacteria	c__Gammaproteobacteria	o__UBA6522	f__UBA6522	g__UBA6522	s__UBA6522 sp002311835
	M4.bin.801	98.23	4.273	0.597	25220	6158200	2000 m	d__Bacteria	p__Acidobacteriota	c__Acidobacteriae	o__Bryobacterales	f__UBA6623	g__	s__
	M4.bin.272	61.23	3.674	0.536	5796	1546421	2000 m	d__Bacteria	p__Acidobacteriota	c__Acidobacteriae	o__Bryobacterales	f__UBA6623	g__	s__
	M4.bin.310	89.67	6.837	0.608	27713	4172929	2000 m	d__Bacteria	p__Acidobacteriota	c__Acidobacteriae	o__Bryobacterales	f__UBA6623	g__	s__
	M4.bin.618	97	5.128	0.603	32545	5812206	2000 m	d__Bacteria	p__Acidobacteriota	c__Acidobacteriae	o__Bryobacterales	f__UBA6623	g__	s__
	M4.bin.772	75.21	3.418	0.592	11022	3442255	2000 m	d__Bacteria	p__Acidobacteriota	c__Acidobacteriae	o__Bryobacterales	f__UBA6623	g__	s__
	M4.bin.564	65	3.632	0.483	11254	1948382	2000 m	d__Bacteria	p__Acidobacteriota	c__Acidobacteriae	o__Bryobacterales	f__UBA6623	g__UBA6623	s__
	M4.bin.93	69.14	1.188	0.423	7385	1668592	2000 m	d__Bacteria	p__Chloroflexota	c__Dehalococcoidia	o__SAR202	f__UBA6927	g__	s__
	M4.bin.745	67.66	7.692	0.624	9907	3041644	2000 m	d__Bacteria	p__Gemmatimonadota	c__Gemmatimonadetes	o__SG8-23	f__UBA6960	g__	s__
	M4.bin.465	98.83	7.142	0.625	41209	3231371	2000 m	d__Bacteria	p__Gemmatimonadota	c__Gemmatimonadetes	o__SG8-23	f__UBA6960	g__	s__
	M4.bin.806	86.28	4.945	0.584	11650	1555773	2000 m	d__Bacteria	p__Gemmatimonadota	c__Gemmatimonadetes	o__SG8-23	f__UBA6960	g__	s__
	M4.bin.825	64.82	2.262	0.619	8751	1809053	2000 m	d__Bacteria	p__Gemmatimonadota	c__Gemmatimonadetes	o__SG8-23	f__UBA6960	g__UBA822	s__UBA822 sp002731735
	M4.bin.524	78.14	4.995	0.553	8095	2264219	2000 m	d__Bacteria	p__Gemmatimonadota	c__Gemmatimonadetes	o__SG8-23	f__UBA6960	g__UBA887	s__UBA887 sp002311875
	M4.bin.342	52.6	5.642	0.355	2858	1135984	2000 m	d__Bacteria	p__Marinisomatota	c__Marinisomatia	o__Marinisomatales	f__UBA8229	g__	s__
	M4.bin.242	88.01	1.648	0.628	18748	4892299	2000 m	d__Bacteria	p__Latescibacterota	c__UBA2968	o__UBA8231	f__UBA8231	g__GCA-2725915	s__GCA-2725915 sp002725915
	M4.bin.305	94.4	6.693	0.607	15884	5086272	2000 m	d__Bacteria	p__Latescibacterota	c__UBA2968	o__UBA8231	f__UBA8231	g__UBA8231	s__
	M4.bin.508	88.64	2.747	0.638	10180	5210455	2000 m	d__Bacteria	p__Latescibacterota	c__UBA2968	o__UBA8231	f__UBA8231	g__UBA8231	s__
	M4.bin.824	90.15	2.84	0.612	7926	3062218	2000 m	d__Bacteria	c__Alphaproteobacteria	c__Alphaproteobacteria	o__UBA828	f__UBA828	g__PTKB01	s__PTKB01 sp002937555
	M4.bin.380	92.3	1.709	0.473	91313	1980447	2000 m	d__Bacteria	p__Acidobacteriota	c__Vicinamibacteria	o__Vicinamibacterales	f__UBA8438	g__	s__
	M4.bin.519	61.96	3.589	0.596	29117	2098405	2000 m	d__Bacteria	p__Acidobacteriota	c__Vicinamibacteria	o__Vicinamibacterales	f__UBA8438	g__	s__
	M4.bin.336	87.03	2.564	0.591	61083	2038360	2000 m	d__Bacteria	p__Acidobacteriota	c__Vicinamibacteria	o__Vicinamibacterales	f__UBA8438	g__	s__
	M4.bin.361	82.9	3.418	0.583	115961	2664686	2000 m	d__Bacteria	p__Acidobacteriota	c__Vicinamibacteria	o__Vicinamibacterales	f__UBA8438	g__	s__
	M4.bin.485	77.72	7.863	0.554	65639	1742088	2000 m	d__Bacteria	p__Acidobacteriota	c__Vicinamibacteria	o__Vicinamibacterales	f__UBA8438	g__	s__
	M4.bin.662	75.08	2.611	0.517	16210	1753528	2000 m	d__Bacteria	p__Acidobacteriota	c__Vicinamibacteria	o__Vicinamibacterales	f__UBA8438	g__	s__
	M4.bin.712	90.08	7.478	0.611	34412	2131082	2000 m	d__Bacteria	p__Acidobacteriota	c__Vicinamibacteria	o__Vicinamibacterales	f__UBA8438	g__	s__
	M4.bin.763	88.36	0.854	0.464	54929	1581774	2000 m	d__Bacteria	p__Acidobacteriota	c__Vicinamibacteria	o__Vicinamibacterales	f__UBA8438	g__	s__
	M4.bin.75	66.48	0	0.367	68563	948411	2000 m	d__Bacteria	c__Alphaproteobacteria	c__Alphaproteobacteria	o__UBA8558	f__UBA8558	g__UBA8558	s__UBA8558 sp002712065
	M4.bin.349	77.74	1.724	0.645	12199	3398006	2000 m	d__Bacteria	p__Acidobacteriota	c__UBA890	o__UBA890	f__UBA890	g__	s__
	M4.bin.482	93.96	1.709	0.555	69157	2713064	2000 m	d__Bacteria	p__Acidobacteriota	c__UBA890	o__UBA890	f__UBA890	g__UBA890	s__UBA890 sp002722645
	M4.bin.628	50.54	0.549	0.427	38756	1553083	2000 m	d__Bacteria	p__Poribacteria	c__WGA-4E	o__WGA-4E	f__UBA9662	g__UBA9662	s__
	M4.bin.540	53.18	4.408	0.474	3703	1710696	2000 m	d__Bacteria	p__Myxococcota	c__XYA12-FULL-58-9	o__XYA12-FULL-58-9	f__XYA12-FULL-58-9	g__	s__
	M4.bin.666	82.6	1.728	0.558	18279	3703927	2000 m	d__Bacteria	p__Verrucomicrobiota	c__Kiritimatiellae	o__UBA8416	f__YA12-FULL-60-10	g__	s__
	M4.bin.352	71.93	2.421	0.578	5927	1106910	2000 m	d__Bacteria	p__Actinobacteriota	c__Acidimicrobiia	o__UBA5794	f__ZC4RG35	g__SZUA-217	s__
	M5.bin.65	91.3	0	0.638	43100	1656745	2375 m	d__Bacteria	c__Alphaproteobacteria	c__Alphaproteobacteria	o__UBA2966	f__	g__	s__
	M5.bin.119	64.12	5.472	0.638	8529	1746440	2375 m	d__Bacteria	c__Alphaproteobacteria	c__Alphaproteobacteria	o__UBA828	f__	g__	s__
	M5.bin.214	64.82	1.724	0.659	6865	2742958	2375 m	d__Bacteria	c__Alphaproteobacteria	c__Alphaproteobacteria	o__Defluviicoccales	f__	g__	s__
	M5.bin.476	50.47	0	0.665	5727	857044	2375 m	d__Bacteria	c__Alphaproteobacteria	c__Alphaproteobacteria	o__UBA2966	f__	g__	s__
	M5.bin.224	88.69	3.913	0.683	21454	1550250	2375 m	d__Bacteria	c__Alphaproteobacteria	c__Alphaproteobacteria	o__UBA2966	f__	g__	s__
	M5.bin.379	77.81	7.85	0.631	4931	2894056	2375 m	d__Bacteria	c__Alphaproteobacteria	c__Alphaproteobacteria	o__UBA2966	f__	g__	s__
	M5.bin.453	81.85	0.434	0.598	29627	1349248	2375 m	d__Bacteria	c__Alphaproteobacteria	c__Alphaproteobacteria	o__UBA2966	f__	g__	s__
	M5.bin.688	86.93	2.391	0.646	12189	3139037	2375 m	d__Bacteria	c__Alphaproteobacteria	c__Alphaproteobacteria	o__UBA828	f__	g__	s__
	M5.bin.829	87.54	2.173	0.546	15389	1423733	2375 m	d__Bacteria	c__Alphaproteobacteria	c__Alphaproteobacteria	o__UBA6615	f__	g__	s__
	M5.bin.925	55.96	3.433	0.579	5388	2447805	2375 m	d__Bacteria	c__Gammaproteobacteria	c__Gammaproteobacteria	o__Ga0077536	f__	g__	s__
	M5.bin.905	95.51	1.709	0.582	82784	2208377	2375 m	d__Bacteria	p__Acidobacteriota	c__Acidobacteriae	o__UBA7540	f__	g__	s__
	M5.bin.759	61.53	0.854	0.471	105270	2292341	2375 m	d__Bacteria	p__Acidobacteriota	c__Acidobacteriae	o__	f__	g__	s__
	M5.bin.970	59.33	1.756	0.484	7976	1611137	2375 m	d__Bacteria	p__Acidobacteriota	c__Acidobacteriae	o__UBA7540	f__	g__	s__
	M5.bin.422	81.57	5.555	0.481	11693	1826344	2375 m	d__Bacteria	p__Acidobacteriota	c__Vicinamibacteria	o__Vicinamibacterales	f__	g__	s__
	M5.bin.61	52.77	0	0.516	61895	1544349	2375 m	d__Bacteria	p__Armatimonadota	c__HRBIN17	o__HRBIN17	f__	g__	s__
	M5.bin.152	91.41	1.353	0.564	40716	2110378	2375 m	d__Bacteria	p__Chloroflexota	c__Dehalococcoidia	o__UBA3495	f__	g__	s__
	M5.bin.280	88.77	0.198	0.582	37971	3199691	2375 m	d__Bacteria	p__Chloroflexota	c__Dehalococcoidia	o__SAR202	f__	g__	s__
	M5.bin.598	87.78	0.99	0.584	14831	2447859	2375 m	d__Bacteria	p__Chloroflexota	c__Dehalococcoidia	o__UBA6926	f__	g__	s__
	M5.bin.76	84.81	0.495	0.608	41166	2046877	2375 m	d__Bacteria	p__Chloroflexota	c__Dehalococcoidia	o__UBA6926	f__	g__	s__
	M5.bin.510	83.82	1.98	0.424	35213	1552733	2375 m	d__Bacteria	p__Chloroflexota	c__Dehalococcoidia	o__UBA2963	f__	g__	s__
	M5.bin.583	79.37	1.1	0.569	5122	1433970	2375 m	d__Bacteria	p__Chloroflexota	c__Dehalococcoidia	o__UBA2963	f__	g__	s__
	M5.bin.380	78.54	4.05	0.657	16842	1894152	2375 m	d__Bacteria	p__Chloroflexota	c__Dehalococcoidia	o__UBA1127	f__	g__	s__
	M5.bin.249	78.51	0	0.509	41364	1720310	2375 m	d__Bacteria	p__Chloroflexota	c__Dehalococcoidia	o__UBA1151	f__	g__	s__
	M5.bin.21	77.88	0.99	0.606	45355	1307790	2375 m	d__Bacteria	p__Chloroflexota	c__Dehalococcoidia	o__UBA1127	f__	g__	s__
	M5.bin.272	77.39	7.92	0.6	9225	2669444	2375 m	d__Bacteria	p__Chloroflexota	c__Dehalococcoidia	o__SAR202	f__	g__	s__
	M5.bin.309	76.77	0	0.637	18957	1122098	2375 m	d__Bacteria	p__Chloroflexota	c__Dehalococcoidia	o__UBA6926	f__	g__	s__
	M5.bin.724	75.74	5.148	0.512	9504	1382041	2375 m	d__Bacteria	p__Chloroflexota	c__Dehalococcoidia	o__SAR202	f__	g__	s__
	M5.bin.29	73.35	0.99	0.653	12475	2175312	2375 m	d__Bacteria	p__Chloroflexota	c__Dehalococcoidia	o__UBA6926	f__	g__	s__
	M5.bin.877	70.64	0.99	0.514	12861	1191639	2375 m	d__Bacteria	p__Chloroflexota	c__Dehalococcoidia	o__UBA2963	f__	g__	s__
	M5.bin.69	70.52	0.99	0.36	9069	1201542	2375 m	d__Bacteria	p__Chloroflexota	c__Dehalococcoidia	o__SAR202	f__	g__	s__
	M5.bin.958	69.19	0.99	0.632	39674	1013385	2375 m	d__Bacteria	p__Chloroflexota	c__Dehalococcoidia	o__SAR202-VII-2	f__	g__	s__
	M5.bin.335	68.67	0.99	0.611	35865	2112278	2375 m	d__Bacteria	p__Chloroflexota	c__Dehalococcoidia	o__SAR202	f__	g__	s__
	M5.bin.655	66.91	4.125	0.604	4712	2304557	2375 m	d__Bacteria	p__Chloroflexota	c__Dehalococcoidia	o__UBA3495	f__	g__	s__
	M5.bin.191	65.44	1.98	0.617	20975	1643639	2375 m	d__Bacteria	p__Chloroflexota	c__Dehalococcoidia	o__SAR202	f__	g__	s__
	M5.bin.638	64.57	1.485	0.438	6056	1065364	2375 m	d__Bacteria	p__Chloroflexota	c__Dehalococcoidia	o__UBA1127	f__	g__	s__
	M5.bin.142	64.57	1.485	0.447	5931	1110353	2375 m	d__Bacteria	p__Chloroflexota	c__Dehalococcoidia	o__SAR202	f__	g__	s__
	M5.bin.637	61.05	3.96	0.611	10515	1850231	2375 m	d__Bacteria	p__Chloroflexota	c__Dehalococcoidia	o__SAR202	f__	g__	s__
	M5.bin.477	56.82	9.649	0.554	4085	1011383	2375 m	d__Bacteria	p__Chloroflexota	c__Dehalococcoidia	o__UBA6926	f__	g__	s__
	M5.bin.586	52.57	0.09	0.699	3824	933479	2375 m	d__Bacteria	p__Chloroflexota	c__Dehalococcoidia	o__	f__	g__	s__
	M5.bin.665	50.49	0	0.496	6039	890302	2375 m	d__Bacteria	p__Chloroflexota	c__Dehalococcoidia	o__	f__	g__	s__
	M5.bin.951	95.53	3.296	0.55	137097	2809647	2375 m	d__Bacteria	p__Gemmatimonadota	c__Gemmatimonadetes	o__	f__	g__	s__
	M5.bin.245	95.53	3.496	0.534	15405	6053096	2375 m	d__Bacteria	p__Latescibacterota	c__UBA2968	o__UBA2968	f__	g__	s__
	M5.bin.693	92.79	1.648	0.549	62753	3922398	2375 m	d__Bacteria	p__Latescibacterota	c__	o__	f__	g__	s__
	M5.bin.713	96.7	3.496	0.559	16283	6287206	2375 m	d__Bacteria	p__Latescibacterota	c__UBA2968	o__UBA8231	f__	g__	s__
	M5.bin.573	84.76	2.197	0.509	6219	5488076	2375 m	d__Bacteria	p__Latescibacterota	c__	o__	f__	g__	s__
	M5.bin.385	51.03	0	0.661	4182	2876301	2375 m	d__Bacteria	p__Myxococcota	c__UBA9042	o__PHBI01	f__	g__	s__
	M5.bin.183	71.83	3.584	0.553	9097	3502864	2375 m	d__Bacteria	p__Myxococcota	c__UBA9042	o__	f__	g__	s__
	M5.bin.862	76.84	4.516	0.652	6193	4129512	2375 m	d__Bacteria	p__Myxococcota	c__Bradimonadia	o__	f__	g__	s__
	M5.bin.493	90.96	0.645	0.669	21403	3029100	2375 m	d__Bacteria	p__Myxococcota_A	c__UBA9160	o__UBA9160	f__	g__	s__
	M5.bin.938	86.96	0.86	0.648	20098	3585419	2375 m	d__Bacteria	p__Myxococcota_A	c__UBA9160	o__UBA9160	f__	g__	s__
	M5.bin.676	53.44	3.448	0.621	7150	2703100	2375 m	d__Bacteria	p__Nitrospinota_A	c__UBA8248	o__	f__	g__	s__
	M5.bin.296	97.72	4.545	0.554	33838	9116882	2375 m	d__Bacteria	p__Planctomycetota	c__	o__	f__	g__	s__
	M5.bin.748	93.54	4.838	0.611	38382	8324351	2375 m	d__Bacteria	p__Planctomycetota	c__UBA8108	o__UBA8108	f__	g__	s__
	M5.bin.538	84.19	6.402	0.654	11822	5101740	2375 m	d__Bacteria	p__Planctomycetota	c__J058	o__J058	f__	g__	s__
	M5.bin.9	65.99	0.97	0.364	4740	825267	2375 m	d__Archaea	p__Thermoproteota	c__Nitrososphaeria	o__Nitrososphaerales	f__	g__	s__
	M5.bin.955	73.06	0	0.413	7787	728064	2375 m	d__Archaea	p__Thermoproteota	c__Nitrososphaeria	o__Nitrososphaerales	f__	g__	s__
	M5.bin.543	67.75	1.013	0.564	6032	2636626	2375 m	d__Bacteria	p__Verrucomicrobiota	c__Verrucomicrobiae	o__Opitutales	f__	g__	s__
	M5.bin.723	92.46	6.286	0.591	24130	6366326	2375 m	d__Bacteria	p__Verrucomicrobiota	c__Lentisphaeria	o__UBA12247	f__	g__	s__
	M5.bin.66	90.12	1.763	0.64	15175	2099017	2375 m	d__Bacteria	c__Alphaproteobacteria	c__Alphaproteobacteria	o__Rhodospirillales	f__2-02-FULL-58-16	g__	s__
	M5.bin.337	82.66	3.358	0.638	12214	2643264	2375 m	d__Bacteria	c__Alphaproteobacteria	c__Alphaproteobacteria	o__Rhodospirillales	f__2-12-FULL-67-15	g__	s__
	M5.bin.643	86.89	0.995	0.667	17684	2270210	2375 m	d__Bacteria	c__Alphaproteobacteria	c__Alphaproteobacteria	o__Rhodospirillales	f__2-12-FULL-67-15	g__	s__
	M5.bin.896	95.4	2.834	0.628	20122	5581655	2375 m	d__Bacteria	p__Verrucomicrobiota	c__Verrucomicrobiae	o__Verrucomicrobiales	f__Akkermansiaceae	g__	s__
	M5.bin.402	98.63	1.4	0.604	35120	4367891	2375 m	d__Bacteria	p__Verrucomicrobiota	c__Verrucomicrobiae	o__Verrucomicrobiales	f__Akkermansiaceae	g__Roseibacillus	s__Roseibacillus sp003483645
	M5.bin.257	56.8	1.425	0.655	4338	1965639	2375 m	d__Bacteria	c__Gammaproteobacteria	c__Gammaproteobacteria	o__Pseudomonadales	f__Alcanivoracaceae	g__Alcanivorax	s__Alcanivorax sp002354605
	M5.bin.134	83.78	3.49	0.475	9004	2051009	2375 m	d__Bacteria	c__Gammaproteobacteria	c__Gammaproteobacteria	o__Enterobacterales	f__Alteromonadaceae	g__Idiomarina	s__Idiomarina piscisalsi_A
	M5.bin.954	90.73	3.552	0.559	19678	2421063	2375 m	d__Bacteria	p__Spirochaetota	c__Spirochaetia	o__Spirochaetales	f__ARS1246	g__	s__
	M5.bin.4	52.41	8.902	0.302	4013	828694	2375 m	d__Archaea	p__Nanoarchaeota	c__Nanoarchaeia	o__Pacearchaeales	f__ARS1285	g__ARS1285	s__
	M5.bin.56	76.48	1.136	0.58	12160	2335273	2375 m	d__Bacteria	p__Planctomycetota	c__UBA1135	o__B15-G4	f__B15-G4	g__	s__
	M5.bin.100	78.11	2.16	0.667	7700	1837402	2375 m	d__Bacteria	p__Spirochaetota	c__Spirochaetia	o__Spirochaetales	f__Bin103	g__	s__
	M5.bin.98	91.6	3.733	0.453	67564	2116281	2375 m	d__Bacteria	p__Spirochaetota	c__Spirochaetia	o__Spirochaetales	f__Bin103	g__Bin103	s__
	M5.bin.386	67.35	1.818	0.637	5008	2140433	2375 m	d__Bacteria	p__Spirochaetota	c__Spirochaetia	o__Spirochaetales	f__Bin103	g__Bin103	s__
	M5.bin.138	89.76	0.605	0.653	12349	1583070	2375 m	d__Bacteria	p__Chloroflexota	c__Dehalococcoidia	o__Bin125	f__Bin125	g__	s__
	M5.bin.727	83.55	0	0.647	11998	1386959	2375 m	d__Bacteria	p__Chloroflexota	c__Dehalococcoidia	o__Bin125	f__Bin125	g__	s__
	M5.bin.107	82.45	2.97	0.669	11038	2725492	2375 m	d__Bacteria	p__Chloroflexota	c__Dehalococcoidia	o__Bin125	f__Bin125	g__	s__
	M5.bin.358	75.41	3.96	0.66	11758	2428057	2375 m	d__Bacteria	p__Chloroflexota	c__Dehalococcoidia	o__Bin125	f__Bin125	g__	s__
	M5.bin.388	50.54	0.99	0.693	4662	1422241	2375 m	d__Bacteria	p__Chloroflexota	c__Dehalococcoidia	o__Bin125	f__Bin125	g__TK10-74A	s__
	M5.bin.616	77.72	1.815	0.475	13033	2501647	2375 m	d__Bacteria	p__Chloroflexota	c__Dehalococcoidia	o__UBA1151	f__Bin127	g__GCA-002725925	s__
	M5.bin.228	74.09	0	0.387	45355	1353509	2375 m	d__Bacteria	p__Chloroflexota	c__Dehalococcoidia	o__UBA1151	f__Bin127	g__GCA-2730795	s__
	M5.bin.297	87.59	0	0.536	65217	2570327	2375 m	d__Bacteria	p__Chloroflexota	c__Dehalococcoidia	o__UBA1151	f__Bin127	g__UBA1328	s__
	M5.bin.117	92.07	1.155	0.586	11711	2402855	2375 m	d__Bacteria	p__Chloroflexota	c__Dehalococcoidia	o__UBA1151	f__Bin127	g__UBA9455	s__
	M5.bin.264	88.11	0.99	0.508	16808	2315926	2375 m	d__Bacteria	p__Chloroflexota	c__Dehalococcoidia	o__UBA1151	f__Bin127	g__UBA9455	s__
	M5.bin.92	79	0.165	0.579	8181	1768869	2375 m	d__Bacteria	p__Chloroflexota	c__Dehalococcoidia	o__UBA1151	f__Bin127	g__UBA9455	s__UBA9455 sp002313245
	M5.bin.127	95.14	2.641	0.701	21985	4142498	2375 m	d__Bacteria	c__Gammaproteobacteria	c__Gammaproteobacteria	o__Burkholderiales	f__Burkholderiaceae	g__Hydrogenophaga	s__
	M5.bin.843	50.86	0	0.588	6979	2243739	2375 m	d__Bacteria	c__Alphaproteobacteria	c__Alphaproteobacteria	o__Rhodospirillales	f__Casp-alpha2	g__Casp-alpha2	s__
	M5.bin.901	68.96	0	0.617	6982	1900622	2375 m	d__Bacteria	c__Alphaproteobacteria	c__Alphaproteobacteria	o__Rhodospirillales	f__Casp-alpha2	g__Casp-alpha2	s__
	M5.bin.209	56.17	1.802	0.622	4257	1330960	2375 m	d__Bacteria	c__Alphaproteobacteria	c__Alphaproteobacteria	o__Rhodospirillales	f__Casp-alpha2	g__Casp-alpha2	s__Casp-alpha2 sp002938075
	M5.bin.262	74.29	3.958	0.575	7818	1800421	2375 m	d__Bacteria	c__Alphaproteobacteria	c__Alphaproteobacteria	o__Rhodospirillales	f__Casp-alpha2	g__Casp-alpha2	s__Casp-alpha2 sp002938315
	M5.bin.375	79.43	1.413	0.606	11750	3288068	2375 m	d__Bacteria	c__Alphaproteobacteria	c__Alphaproteobacteria	o__Defluviicoccales	f__Defluviicoccaceae	g__	s__
	M5.bin.492	77.32	3.478	0.631	12471	4094659	2375 m	d__Bacteria	c__Alphaproteobacteria	c__Alphaproteobacteria	o__Defluviicoccales	f__Defluviicoccaceae	g__	s__
	M5.bin.39	92.83	1.739	0.666	21629	4272847	2375 m	d__Bacteria	c__Alphaproteobacteria	c__Alphaproteobacteria	o__Defluviicoccales	f__Defluviicoccaceae	g__Defluviicoccus	s__
	M5.bin.729	90.72	1.4	0.561	10535	6979786	2375 m	d__Bacteria	p__Verrucomicrobiota	c__Verrucomicrobiae	o__Verrucomicrobiales	f__DEV007	g__	s__
	M5.bin.602	85.22	2.48	0.55	5126	3276414	2375 m	d__Bacteria	p__Verrucomicrobiota	c__Verrucomicrobiae	o__Verrucomicrobiales	f__DEV007	g__	s__
	M5.bin.992	88.18	5.454	0.557	127625	2257908	2375 m	d__Bacteria	p__Chloroflexota	c__Anaerolineae	o__Anaerolineales	f__E44-bin32	g__	s__
	M5.bin.188	83.33	1.149	0.606	13279	6728702	2375 m	d__Bacteria	p__Planctomycetota	c__Planctomycetes	o__Pirellulales	f__Ga0077529	g__	s__
	M5.bin.235	96.48	6.13	0.561	25310	9623894	2375 m	d__Bacteria	p__Planctomycetota	c__Planctomycetes	o__Pirellulales	f__Ga0077529	g__	s__
	M5.bin.43	85.56	2.778	0.552	8740	6616558	2375 m	d__Bacteria	p__Planctomycetota	c__Planctomycetes	o__Pirellulales	f__Ga0077529	g__	s__
	M5.bin.753	90.17	5.023	0.585	11921	3399215	2375 m	d__Bacteria	c__Gammaproteobacteria	c__Gammaproteobacteria	o__Ga0077536	f__Ga0077536	g__	s__
	M5.bin.211	74.96	3.562	0.525	5961	2874412	2375 m	d__Bacteria	c__Gammaproteobacteria	c__Gammaproteobacteria	o__Ga0077536	f__Ga0077536	g__UBA11873	s__
	M5.bin.273	61.89	0	0.654	5605	2086984	2375 m	d__Bacteria	p__Planctomycetota	c__UBA1135	o__UBA1135	f__GCA-002686595	g__	s__
	M5.bin.972	66.19	3.448	0.655	7555	2551864	2375 m	d__Bacteria	p__Planctomycetota	c__UBA1135	o__UBA1135	f__GCA-002686595	g__	s__
	M5.bin.426	70.68	0	0.662	7470	2623343	2375 m	d__Bacteria	p__Planctomycetota	c__UBA1135	o__UBA1135	f__GCA-002686595	g__GCA-2720975	s__
	M5.bin.705	97.72	1.136	0.664	69178	4421561	2375 m	d__Bacteria	p__Planctomycetota	c__GCA-002687715	o__GCA-002687715	f__GCA-002687715	g__GCA-2683135	s__
	M5.bin.463	88.77	1.595	0.299	17950	1213380	2375 m	d__Bacteria	p__Chloroflexota	c__Dehalococcoidia	o__SAR202	f__GCA-002694895	g__GCA-002694895	s__
	M5.bin.632	66.81	1.204	0.305	11582	578511	2375 m	d__Bacteria	c__Alphaproteobacteria	c__Alphaproteobacteria	o__HIMB59	f__GCA-002718135	g__MarineAlpha5-Bin3	s__MarineAlpha5-Bin3 sp002938255
	M5.bin.148	92.24	1.948	0.6	14724	5337590	2375 m	d__Bacteria	p__Latescibacterota	c__UBA2968	o__UBA2968	f__GCA-2709665	g__	s__
	M5.bin.87	95.53	1.098	0.567	53953	4119209	2375 m	d__Bacteria	p__Latescibacterota	c__UBA2968	o__UBA2968	f__GCA-2709665	g__	s__
	M5.bin.155	61.48	3.296	0.505	5509	4705834	2375 m	d__Bacteria	p__Latescibacterota	c__UBA2968	o__UBA2968	f__GCA-2709665	g__	s__
	M5.bin.779	66.98	0	0.589	6963	4275085	2375 m	d__Bacteria	p__Latescibacterota	c__UBA2968	o__UBA2968	f__GCA-2709665	g__	s__
	M5.bin.135	90.49	0	0.531	19507	5813869	2375 m	d__Bacteria	p__Latescibacterota	c__UBA2968	o__UBA2968	f__GCA-2709665	g__GCA-2709665	s__
	M5.bin.447	93.72	1.98	0.615	30353	2724159	2375 m	d__Bacteria	p__Chloroflexota	c__Dehalococcoidia	o__UBA3495	f__GCA-2712585	g__	s__
	M5.bin.981	82.83	4.268	0.597	14459	1562987	2375 m	d__Bacteria	p__Chloroflexota	c__Dehalococcoidia	o__UBA3495	f__GCA-2712585	g__	s__
	M5.bin.554	81.3	5.775	0.5	15005	1548628	2375 m	d__Bacteria	p__Chloroflexota	c__Dehalococcoidia	o__UBA3495	f__GCA-2712585	g__	s__
	M5.bin.687	53.3	5.643	0.572	8999	1729990	2375 m	d__Bacteria	p__Chloroflexota	c__Dehalococcoidia	o__UBA3495	f__GCA-2712585	g__	s__
	M5.bin.243	56.18	6.275	0.579	4735	1766596	2375 m	d__Bacteria	c__Alphaproteobacteria	c__Alphaproteobacteria	o__UBA8366	f__GCA-2717185	g__	s__
	M5.bin.775	74.67	5.666	0.62	7205	2757742	2375 m	d__Bacteria	c__Alphaproteobacteria	c__Alphaproteobacteria	o__UBA8366	f__GCA-2717185	g__MarineAlpha4-Bin1	s__
	M5.bin.511	61.05	1.98	0.474	6239	889518	2375 m	d__Bacteria	p__Chloroflexota	c__Dehalococcoidia	o__GCA-2717565	f__GCA-2717565	g__GCA-2717565	s__
	M5.bin.416	88.92	0.99	0.681	14698	1723494	2375 m	d__Bacteria	p__Chloroflexota	c__Dehalococcoidia	o__UBA1127	f__GCA-2717925	g__	s__
	M5.bin.206	71.88	7.986	0.562	24636	1993463	2375 m	d__Bacteria	c__Gammaproteobacteria	c__Gammaproteobacteria	o__GCA-2729495	f__GCA-2729495	g__	s__
	M5.bin.505	83.82	0.869	0.539	8971	3074727	2375 m	d__Bacteria	c__Alphaproteobacteria	c__Alphaproteobacteria	o__GCA-2731375	f__GCA-2731375	g__GCA-2731375	s__
	M5.bin.478	66.38	7.364	0.579	3786	4075556	2375 m	d__Bacteria	p__Myxococcota	c__UBA9042	o__GCA-2863065	f__GCA-2863065	g__	s__
	M5.bin.863	77.95	2.521	0.591	35884	1436584	2375 m	d__Bacteria	p__Gemmatimonadota	c__Gemmatimonadetes	o__Gemmatimonadales	f__GWC2-71-9	g__	s__
	M5.bin.885	70.29	0	0.606	16597	2852994	2375 m	d__Bacteria	p__Gemmatimonadota	c__Gemmatimonadetes	o__Gemmatimonadales	f__GWC2-71-9	g__	s__
	M5.bin.864	69.72	0.617	0.459	32515	852496	2375 m	d__Bacteria	p__Patescibacteria	c__Paceibacteria	o__Spechtbacterales	f__H02-43-30	g__	s__
	M5.bin.558	71.11	1.677	0.567	7754	1813614	2375 m	d__Bacteria	c__Gammaproteobacteria	c__Gammaproteobacteria	o__Pseudomonadales	f__Halomonadaceae	g__Halomonas	s__Halomonas meridiana
	M5.bin.520	84.35	2.145	0.533	37291	2641335	2375 m	d__Bacteria	c__Gammaproteobacteria	c__Gammaproteobacteria	o__Pseudomonadales	f__HTCC2089	g__UBA11889	s__UBA11889 sp002313255
	M5.bin.51	89.87	5.997	0.509	40064	4002269	2375 m	d__Bacteria	c__Gammaproteobacteria	c__Gammaproteobacteria	o__Pseudomonadales	f__HTCC2089	g__UBA9659	s__
	M5.bin.980	97.24	0.124	0.598	295250	3502040	2375 m	d__Bacteria	c__Alphaproteobacteria	c__Alphaproteobacteria	o__Caulobacterales	f__Hyphomonadaceae	g__Henriciella	s__
	M5.bin.517	66.65	3.506	0.555	6281	1833620	2375 m	d__Bacteria	c__Gammaproteobacteria	c__Gammaproteobacteria	o__UBA10353	f__LS-SOB	g__GCA-2726415	s__
	M5.bin.53	94.81	1.219	0.456	96313	1820891	2375 m	d__Bacteria	c__Gammaproteobacteria	c__Gammaproteobacteria	o__UBA10353	f__LS-SOB	g__LS-SOB	s__
	M5.bin.983	67.24	1.829	0.539	8685	2028221	2375 m	d__Bacteria	c__Gammaproteobacteria	c__Gammaproteobacteria	o__UBA10353	f__LS-SOB	g__UBA11791	s__UBA11791 sp002714255
	M5.bin.620	57.91	0.595	0.275	50431	1164366	2375 m	d__Bacteria	p__Bacteroidota	c__Bacteroidia	o__Cytophagales	f__Marinoscillaceae	g__	s__
	M5.bin.919	89.86	1.689	0.563	9951	3427433	2375 m	d__Bacteria	p__Verrucomicrobiota	c__Verrucomicrobiae	o__Opitutales	f__MB11C04	g__UBA2993	s__
	M5.bin.223	53.44	1.724	0.69	5224	1123064	2375 m	d__Bacteria	p__Actinobacteriota	c__Acidimicrobiia	o__Acidimicrobiales	f__MedAcidi-G1	g__UBA9410	s__
	M5.bin.914	70.68	0	0.689	9297	1921406	2375 m	d__Bacteria	p__Actinobacteriota	c__Acidimicrobiia	o__Acidimicrobiales	f__MedAcidi-G1	g__UBA9410	s__
	M5.bin.450	79.77	0.204	0.601	8595	2258645	2375 m	d__Bacteria	p__SAR324	c__SAR324	o__SAR324	f__NAC60-12	g__UBA8110	s__
	M5.bin.556	84.2	5.72	0.572	12886	2617181	2375 m	d__Bacteria	p__SAR324	c__SAR324	o__SAR324	f__NAC60-12	g__UBA8110	s__UBA8110 sp002707655
	M5.bin.499	52.18	5.339	0.341	3797	1330923	2375 m	d__Archaea	p__Thermoproteota	c__Nitrososphaeria	o__Nitrososphaerales	f__Nitrosopumilaceae	g__Nitrosopelagicus	s__
	M5.bin.747	68.88	5.982	0.458	10492	2164202	2375 m	d__Bacteria	p__Nitrospinota	c__Nitrospinia	o__Nitrospinales	f__Nitrospinaceae	g__LS-NOB	s__
	M5.bin.42	71.78	7.514	0.47	12099	1779127	2375 m	d__Bacteria	p__Nitrospinota	c__Nitrospinia	o__Nitrospinales	f__Nitrospinaceae	g__LS-NOB	s__LS-NOB sp003545625
	M5.bin.315	51.72	5.956	0.408	6675	1019228	2375 m	d__Bacteria	p__Nitrospinota	c__Nitrospinia	o__Nitrospinales	f__Nitrospinaceae	g__SCGCAAA288-L16	s__
	M5.bin.182	82.53	2.739	0.647	11928	3304038	2375 m	d__Bacteria	p__Verrucomicrobiota	c__Verrucomicrobiae	o__Opitutales	f__Opitutaceae	g__Opitutus	s__
	M5.bin.162	97.62	1.136	0.571	29359	7498211	2375 m	d__Bacteria	p__Planctomycetota	c__Phycisphaerae	o__Phycisphaerales	f__Phycisphaeraceae	g__	s__
	M5.bin.425	93.91	0.284	0.557	33454	2784490	2375 m	d__Bacteria	p__Planctomycetota	c__Phycisphaerae	o__Phycisphaerales	f__Phycisphaeraceae	g__	s__
	M5.bin.672	92.04	0	0.626	63666	3229395	2375 m	d__Bacteria	p__Planctomycetota	c__Phycisphaerae	o__Phycisphaerales	f__Phycisphaeraceae	g__	s__
	M5.bin.783	95.25	0.103	0.596	19836	3694561	2375 m	d__Bacteria	p__Planctomycetota	c__Phycisphaerae	o__Phycisphaerales	f__Phycisphaeraceae	g__	s__
	M5.bin.232	56.17	1.704	0.663	4088	2761064	2375 m	d__Bacteria	p__Planctomycetota	c__Phycisphaerae	o__Phycisphaerales	f__Phycisphaeraceae	g__	s__
	M5.bin.307	51.93	0.757	0.641	4003	3028995	2375 m	d__Bacteria	p__Planctomycetota	c__Phycisphaerae	o__Phycisphaerales	f__Phycisphaeraceae	g__	s__
	M5.bin.431	52.29	1.136	0.591	7222	2546695	2375 m	d__Bacteria	p__Planctomycetota	c__Phycisphaerae	o__Phycisphaerales	f__Phycisphaeraceae	g__	s__
	M5.bin.54	63.01	2.339	0.609	6410	3194099	2375 m	d__Bacteria	p__Planctomycetota	c__Phycisphaerae	o__Phycisphaerales	f__Phycisphaeraceae	g__	s__
	M5.bin.126	86.13	5.681	0.608	22141	3554566	2375 m	d__Bacteria	p__Planctomycetota	c__Phycisphaerae	o__Phycisphaerales	f__Phycisphaeraceae	g__	s__
	M5.bin.131	86.04	0	0.649	10204	3217737	2375 m	d__Bacteria	p__Planctomycetota	c__Phycisphaerae	o__Phycisphaerales	f__Phycisphaeraceae	g__	s__
	M5.bin.186	79.59	2.566	0.604	10729	3729698	2375 m	d__Bacteria	p__Planctomycetota	c__Phycisphaerae	o__Phycisphaerales	f__Phycisphaeraceae	g__	s__
	M5.bin.231	72.14	3.434	0.59	7194	3305364	2375 m	d__Bacteria	p__Planctomycetota	c__Phycisphaerae	o__Phycisphaerales	f__Phycisphaeraceae	g__	s__
	M5.bin.494	88.06	1.136	0.605	21463	3163748	2375 m	d__Bacteria	p__Planctomycetota	c__Phycisphaerae	o__Phycisphaerales	f__Phycisphaeraceae	g__	s__
	M5.bin.827	88.73	0	0.625	26532	4662492	2375 m	d__Bacteria	p__Planctomycetota	c__Phycisphaerae	o__Phycisphaerales	f__Phycisphaeraceae	g__	s__
	M5.bin.949	81.94	2.582	0.642	6615	3369151	2375 m	d__Bacteria	p__Planctomycetota	c__Phycisphaerae	o__Phycisphaerales	f__Phycisphaeraceae	g__	s__
	M5.bin.595	98.86	0.103	0.606	27688	3709208	2375 m	d__Bacteria	p__Planctomycetota	c__Phycisphaerae	o__Phycisphaerales	f__Phycisphaeraceae	g__ARS1224	s__ARS1224 sp002688155
	M5.bin.40	94.09	1.136	0.567	31128	3432024	2375 m	d__Bacteria	p__Planctomycetota	c__Phycisphaerae	o__Phycisphaerales	f__Phycisphaeraceae	g__GCA-2686995	s__
	M5.bin.96	60	0	0.599	8260	1791837	2375 m	d__Bacteria	p__Planctomycetota	c__Phycisphaerae	o__Phycisphaerales	f__Phycisphaeraceae	g__GCA-2686995	s__
	M5.bin.846	89.2	1.704	0.564	32562	5199634	2375 m	d__Bacteria	p__Planctomycetota	c__Phycisphaerae	o__Phycisphaerales	f__Phycisphaeraceae	g__GCA-2686995	s__
	M5.bin.993	88.63	0	0.613	23386	4326770	2375 m	d__Bacteria	p__Planctomycetota	c__Phycisphaerae	o__Phycisphaerales	f__Phycisphaeraceae	g__GCA-2686995	s__
	M5.bin.757	96.06	0	0.551	38011	6716096	2375 m	d__Bacteria	p__Planctomycetota	c__Planctomycetes	o__Pirellulales	f__Pirellulaceae	g__	s__
	M5.bin.947	93.89	4.022	0.592	18302	5947859	2375 m	d__Bacteria	p__Planctomycetota	c__Planctomycetes	o__Pirellulales	f__Pirellulaceae	g__	s__
	M5.bin.106	62.21	1.149	0.51	4789	3261604	2375 m	d__Bacteria	p__Planctomycetota	c__Planctomycetes	o__Pirellulales	f__Pirellulaceae	g__	s__
	M5.bin.354	87.51	1.963	0.581	7388	3874869	2375 m	d__Bacteria	p__Planctomycetota	c__Planctomycetes	o__Pirellulales	f__Pirellulaceae	g__	s__
	M5.bin.437	72.12	0.574	0.486	6639	3236580	2375 m	d__Bacteria	p__Planctomycetota	c__Planctomycetes	o__Pirellulales	f__Pirellulaceae	g__	s__
	M5.bin.541	93.03	6.896	0.508	22802	5367004	2375 m	d__Bacteria	p__Planctomycetota	c__Planctomycetes	o__Pirellulales	f__Pirellulaceae	g__	s__
	M5.bin.77	86.71	0	0.539	14828	3405113	2375 m	d__Bacteria	p__Planctomycetota	c__Planctomycetes	o__Pirellulales	f__Pirellulaceae	g__	s__
	M5.bin.793	78.09	0	0.557	19773	5266113	2375 m	d__Bacteria	p__Planctomycetota	c__Planctomycetes	o__Pirellulales	f__Pirellulaceae	g__	s__
	M5.bin.361	87.57	1.149	0.506	53494	6131801	2375 m	d__Bacteria	p__Planctomycetota	c__Planctomycetes	o__Pirellulales	f__Pirellulaceae	g__GCA-2718815	s__
	M5.bin.327	53.02	4.597	0.582	7738	1743412	2375 m	d__Bacteria	p__Planctomycetota	c__Planctomycetes	o__Pirellulales	f__Pirellulaceae	g__SAT2750	s__
	M5.bin.474	72.34	3.235	0.577	8985	3584273	2375 m	d__Bacteria	p__Planctomycetota	c__Planctomycetes	o__Pirellulales	f__Pirellulaceae	g__SAT2750	s__
	M5.bin.667	98.87	0.204	0.66	127083	5501347	2375 m	d__Bacteria	p__Planctomycetota	c__Planctomycetes	o__Planctomycetales	f__Planctomycetaceae	g__	s__
	M5.bin.33	86.52	3.777	0.527	8055	5221830	2375 m	d__Bacteria	p__Planctomycetota	c__Planctomycetes	o__Planctomycetales	f__Planctomycetaceae	g__	s__
	M5.bin.566	51.05	0	0.615	4569	2341446	2375 m	d__Bacteria	p__Planctomycetota	c__Planctomycetes	o__Planctomycetales	f__Planctomycetaceae	g__UBA8437	s__
	M5.bin.869	61.88	7.894	0.649	15765	4166559	2375 m	d__Bacteria	p__Planctomycetota	c__Planctomycetes	o__Planctomycetales	f__Planctomycetaceae	g__UBA8437	s__
	M5.bin.1	81.26	7.777	0.645	10250	5077927	2375 m	d__Bacteria	p__Planctomycetota	c__Planctomycetes	o__Planctomycetales	f__Planctomycetaceae	g__UBA8437	s__
	M5.bin.715	90.51	7.222	0.641	39515	5729379	2375 m	d__Bacteria	p__Planctomycetota	c__Planctomycetes	o__Planctomycetales	f__Planctomycetaceae	g__UBA8437	s__
	M5.bin.195	78.26	2.461	0.53	7140	1857505	2375 m	d__Archaea	p__Thermoplasmatota	c__Poseidoniia	o__Poseidoniales	f__Poseidoniaceae	g__UBA60	s__UBA60 sp002503395
	M5.bin.691	78.65	1.08	0.462	30731	2405377	2375 m	d__Bacteria	c__Gammaproteobacteria	c__Gammaproteobacteria	o__Pseudomonadales	f__Pseudohongiellaceae	g__UBA9145	s__UBA9145 sp002694855
	M5.bin.639	93.88	1.79	0.522	56792	3187549	2375 m	d__Bacteria	c__Gammaproteobacteria	c__Gammaproteobacteria	o__Pseudomonadales	f__Pseudohongiellaceae	g__UBA9145	s__UBA9145 sp002731775
	M5.bin.803	77.29	5.148	0.569	20180	1669407	2375 m	d__Bacteria	p__Chloroflexota	c__Dehalococcoidia	o__UBA6952	f__QGNO01	g__	s__
	M5.bin.745	64.67	1.754	0.634	7742	2857672	2375 m	d__Bacteria	p__Acidobacteriota	c__Thermoanaerobaculia	o__UBA5704	f__QQVD01	g__	s__
	M5.bin.227	83.1	0.862	0.632	32712	3165827	2375 m	d__Bacteria	c__Alphaproteobacteria	c__Alphaproteobacteria	o__Rhodobacterales	f__Rhodobacteraceae	g__Sulfitobacter	s__Sulfitobacter sp001635605
	M5.bin.884	85.79	0.766	0.563	15617	2209170	2375 m	d__Bacteria	c__Alphaproteobacteria	c__Alphaproteobacteria	o__Rhodospirillales	f__Rhodospirillaceae	g__UBA11612	s__
	M5.bin.236	94.1	1.851	0.49	24846	3371936	2375 m	d__Bacteria	p__Acidobacteriota	c__UBA6911	o__UBA6911	f__RPQK01	g__	s__
	M5.bin.57	90.11	2.943	0.556	20087	3032614	2375 m	d__Bacteria	p__Acidobacteriota	c__UBA6911	o__UBA6911	f__RPQK01	g__	s__
	M5.bin.94	63.06	2.231	0.472	8001	1650159	2375 m	d__Bacteria	p__Acidobacteriota	c__UBA6911	o__UBA6911	f__RPQK01	g__	s__
	M5.bin.392	84.15	5.982	0.534	13783	2344525	2375 m	d__Bacteria	p__Acidobacteriota	c__UBA6911	o__UBA6911	f__RPQK01	g__	s__
	M5.bin.629	83.19	4.545	0.57	9849	4684144	2375 m	d__Bacteria	p__Acidobacteriota	c__UBA6911	o__UBA6911	f__RPQK01	g__	s__
	M5.bin.123	75.62	0.549	0.469	19307	1723052	2375 m	d__Bacteria	p__Marinisomatota	c__Marinisomatia	o__Marinisomatales	f__S15-B10	g__UBA2125	s__UBA2125 sp002311275
	M5.bin.490	86.81	1.098	0.5	38771	2262058	2375 m	d__Bacteria	p__Marinisomatota	c__Marinisomatia	o__Marinisomatales	f__S15-B10	g__UBA2146	s__UBA2146 sp002311975
	M5.bin.582	51.76	1.98	0.581	4761	1395933	2375 m	d__Bacteria	p__Chloroflexota	c__Dehalococcoidia	o__SAR202-VII-2	f__SAR202-VII-2	g__SAR202-VII-2	s__
	M5.bin.12	62.65	1.915	0.368	6682	891721	2375 m	d__Bacteria	c__Gammaproteobacteria	c__Gammaproteobacteria	o__SAR86	f__SAR86	g__AEGEAN-183	s__
	M5.bin.164	74.59	0	0.666	4827	1372072	2375 m	d__Bacteria	p__Planctomycetota	c__Phycisphaerae	o__Phycisphaerales	f__SM1A02	g__	s__
	M5.bin.746	83.57	2.272	0.613	10211	1891778	2375 m	d__Bacteria	p__Planctomycetota	c__Phycisphaerae	o__Phycisphaerales	f__SM1A02	g__	s__
	M5.bin.833	81.88	1.466	0.5	8664	1412692	2375 m	d__Bacteria	p__Planctomycetota	c__Phycisphaerae	o__Phycisphaerales	f__SM1A02	g__	s__
	M5.bin.172	56.25	4.032	0.492	4941	1032493	2375 m	d__Bacteria	p__Planctomycetota	c__Phycisphaerae	o__Phycisphaerales	f__SM1A02	g__GCA-002718515	s__
	M5.bin.991	93.29	7.902	0.587	9273	2167626	2375 m	d__Bacteria	p__Planctomycetota	c__Phycisphaerae	o__Phycisphaerales	f__SM1A02	g__SP202	s__
	M5.bin.606	78.63	2.189	0.646	4951	1997175	2375 m	d__Bacteria	p__Planctomycetota	c__Phycisphaerae	o__Phycisphaerales	f__SM1A02	g__UBA12567	s__
	M5.bin.448	95.67	2.735	0.603	31901	5447704	2375 m	d__Bacteria	p__Acidobacteriota	c__Bin61	o__Bin61	f__SMYC01	g__SMYC01	s__
	M5.bin.815	99.19	5.779	0.645	99020	2959937	2375 m	d__Bacteria	c__Alphaproteobacteria	c__Alphaproteobacteria	o__Sphingomonadales	f__Sphingomonadaceae	g__Erythrobacter_A	s__Erythrobacter_A citreus
	M5.bin.444	82.11	4.171	0.64	8711	2473604	2375 m	d__Bacteria	c__Alphaproteobacteria	c__Alphaproteobacteria	o__Sphingomonadales	f__Sphingomonadaceae	g__Erythrobacter_A	s__Erythrobacter_A flavus
	M5.bin.60	55.16	1.57	0.533	3496	1563207	2375 m	d__Archaea	p__Thermoplasmatota	c__Poseidoniia	o__Poseidoniales	f__Thalassarchaeaceae	g__	s__
	M5.bin.91	81.55	3.466	0.523	15790	1874765	2375 m	d__Archaea	p__Thermoplasmatota	c__Poseidoniia	o__Poseidoniales	f__Thalassarchaeaceae	g__MGIIb-P	s__
	M5.bin.841	68.47	0.061	0.565	9971	1626246	2375 m	d__Archaea	p__Thermoplasmatota	c__Poseidoniia	o__Poseidoniales	f__Thalassarchaeaceae	g__MGIIb-Q1	s__
	M5.bin.614	65.95	2.666	0.595	23217	1284886	2375 m	d__Archaea	p__Thermoplasmatota	c__Poseidoniia	o__Poseidoniales	f__Thalassarchaeaceae	g__Thalassarchaeum	s__Thalassarchaeum sp002507125
	M5.bin.44	92.41	1.324	0.362	73514	1225767	2375 m	d__Bacteria	c__Gammaproteobacteria	c__Gammaproteobacteria	o__PS1	f__Thioglobaceae	g__	s__
	M5.bin.916	87.86	3.846	0.544	30595	2243806	2375 m	d__Bacteria	p__Actinobacteriota	c__Acidimicrobiia	o__Acidimicrobiales	f__TK06	g__UBA2110	s__
	M5.bin.270	68.77	2.003	0.322	13595	1502820	2375 m	d__Bacteria	c__Alphaproteobacteria	c__Alphaproteobacteria	o__TMED109	f__TMED109	g__MarineAlpha9-Bin2	s__MarineAlpha9-Bin2 sp002937675
	M5.bin.636	82.44	2.162	0.349	16937	1386473	2375 m	d__Bacteria	c__Alphaproteobacteria	c__Alphaproteobacteria	o__Rhizobiales_B	f__TMED25	g__GCA-002731945	s__GCA-002731945 sp002731945
	M5.bin.471	53.82	1.801	0.583	5455	1252820	2375 m	d__Bacteria	p__Verrucomicrobiota	c__Verrucomicrobiae	o__Pedosphaerales	f__UBA1100	g__	s__
	M5.bin.50	64.18	0.675	0.604	10277	1978567	2375 m	d__Bacteria	p__Verrucomicrobiota	c__Verrucomicrobiae	o__Pedosphaerales	f__UBA1100	g__UBA6614	s__
	M5.bin.2	89.76	1.188	0.597	108002	2703292	2375 m	d__Bacteria	p__Chloroflexota	c__Dehalococcoidia	o__SAR202	f__UBA11138	g__	s__
	M5.bin.897	77.88	4.158	0.538	30743	1414642	2375 m	d__Bacteria	p__Chloroflexota	c__Dehalococcoidia	o__SAR202	f__UBA11138	g__	s__
	M5.bin.408	60.84	1.188	0.55	3839	1649062	2375 m	d__Bacteria	p__Chloroflexota	c__Dehalococcoidia	o__SAR202	f__UBA11138	g__	s__
	M5.bin.146	60.4	3.168	0.659	28015	1623552	2375 m	d__Bacteria	p__Chloroflexota	c__Dehalococcoidia	o__SAR202	f__UBA11138	g__	s__
	M5.bin.451	83.96	6.05	0.557	7450	2912788	2375 m	d__Bacteria	p__Chloroflexota	c__Dehalococcoidia	o__SAR202	f__UBA11138	g__UBA1123	s__UBA1123 sp002313895
	M5.bin.171	77.22	3.96	0.574	9998	1960857	2375 m	d__Bacteria	p__Chloroflexota	c__Dehalococcoidia	o__UBA1127	f__UBA1127	g__UBA1127	s__
	M5.bin.328	84.28	3.763	0.524	7194	1961017	2375 m	d__Bacteria	p__Planctomycetota	c__UBA1135	o__UBA1135	f__UBA1135	g__GCA-2705055	s__
	M5.bin.802	86.88	4.838	0.571	12668	2649451	2375 m	d__Bacteria	p__Planctomycetota	c__UBA8108	o__UBA1146	f__UBA1146	g__UBA1146	s__
	M5.bin.452	93.27	2.521	0.635	108704	2083649	2375 m	d__Bacteria	p__Desulfobacterota_B	c__Binatia	o__UBA1149	f__UBA1149	g__	s__
	M5.bin.323	89.91	3.361	0.631	69165	2104578	2375 m	d__Bacteria	p__Desulfobacterota_B	c__Binatia	o__UBA1149	f__UBA1149	g__	s__
	M5.bin.294	88.28	0.99	0.653	35687	2057410	2375 m	d__Bacteria	p__Chloroflexota	c__Dehalococcoidia	o__UBA1151	f__UBA1151	g__	s__
	M5.bin.3	75.89	4.125	0.648	21829	1901397	2375 m	d__Bacteria	p__Chloroflexota	c__Dehalococcoidia	o__UBA1151	f__UBA1151	g__	s__
	M5.bin.89	95.7	0	0.592	37283	2200568	2375 m	d__Bacteria	p__Chloroflexota	c__Dehalococcoidia	o__UBA1151	f__UBA1151	g__GCA-2730555	s__
	M5.bin.831	92.57	2.97	0.564	27257	2851208	2375 m	d__Bacteria	p__Chloroflexota	c__Dehalococcoidia	o__UBA1151	f__UBA1151	g__UBA1151	s__
	M5.bin.619	86.36	3.454	0.554	28744	1882381	2375 m	d__Bacteria	p__Chloroflexota	c__Anaerolineae	o__Anaerolineales	f__UBA11657	g__	s__
	M5.bin.170	50.26	0	0.559	7476	1098993	2375 m	d__Bacteria	p__Chloroflexota	c__Anaerolineae	o__Anaerolineales	f__UBA11657	g__	s__
	M5.bin.109	64.02	0	0.576	189121	1336533	2375 m	d__Bacteria	p__Chloroflexota	c__UBA11872	o__UBA11872	f__UBA11872	g__	s__
	M5.bin.618	62.06	3.448	0.413	6947	1016875	2375 m	d__Bacteria	p__Marinisomatota	c__Marinisomatia	o__Marinisomatales	f__UBA1611	g__GCA-2722105	s__
	M5.bin.597	59.44	1.097	0.609	4286	2358659	2375 m	d__Bacteria	c__Alphaproteobacteria	c__Alphaproteobacteria	o__Rhodospirillales	f__UBA2165	g__GCA-2687515	s__
	M5.bin.63	80.58	1.964	0.443	7452	2511510	2375 m	d__Bacteria	c__Alphaproteobacteria	c__Alphaproteobacteria	o__Rhodospirillales	f__UBA2165	g__GCA-2712665	s__GCA-2712665 sp002938035
	M5.bin.194	56.94	2.727	0.524	5402	1491279	2375 m	d__Bacteria	p__Nitrospirota	c__Nitrospiria	o__Nitrospirales	f__UBA2166	g__	s__
	M5.bin.370	82.57	2.605	0.536	12147	1669702	2375 m	d__Bacteria	c__Gammaproteobacteria	c__Gammaproteobacteria	o__Methylococcales	f__UBA2778	g__UBA1147	s__UBA1147 sp002311315
	M5.bin.677	68.97	0	0.63	40609	1450838	2375 m	d__Bacteria	p__Chloroflexota	c__Dehalococcoidia	o__SAR202	f__UBA2962	g__	s__
	M5.bin.662	86.79	0.99	0.396	64022	1538799	2375 m	d__Bacteria	p__Chloroflexota	c__Dehalococcoidia	o__SAR202	f__UBA2962	g__UBA2962	s__UBA2962 sp002311285
	M5.bin.79	93.39	1.98	0.615	36586	2603911	2375 m	d__Bacteria	p__Chloroflexota	c__Dehalococcoidia	o__UBA2963	f__UBA2963	g__	s__
	M5.bin.454	92.41	4.95	0.656	12710	2543376	2375 m	d__Bacteria	p__Chloroflexota	c__Dehalococcoidia	o__UBA2963	f__UBA2963	g__	s__
	M5.bin.635	89.67	1.188	0.629	18629	1970690	2375 m	d__Bacteria	p__Chloroflexota	c__Dehalococcoidia	o__UBA2963	f__UBA2963	g__	s__
	M5.bin.217	89.36	0.99	0.685	14981	1539212	2375 m	d__Bacteria	p__Chloroflexota	c__Dehalococcoidia	o__UBA2963	f__UBA2963	g__	s__
	M5.bin.776	52.73	6.435	0.673	3883	872734	2375 m	d__Bacteria	p__Chloroflexota	c__Dehalococcoidia	o__UBA2963	f__UBA2963	g__	s__
	M5.bin.661	88.55	0.652	0.591	19503	3319632	2375 m	d__Bacteria	c__Alphaproteobacteria	c__Alphaproteobacteria	o__UBA2966	f__UBA2966	g__UBA2966	s__
	M5.bin.256	97.8	3.496	0.584	51901	6272169	2375 m	d__Bacteria	p__Latescibacterota	c__UBA2968	o__UBA2968	f__UBA2968	g__UBA6620	s__
	M5.bin.615	83.33	0	0.653	29013	1262352	2375 m	d__Bacteria	p__Chloroflexota	c__Dehalococcoidia	o__UBA2979	f__UBA2979	g__	s__
	M5.bin.399	64.11	2.791	0.538	5705	1321854	2375 m	d__Bacteria	p__Chloroflexota	c__Dehalococcoidia	o__UBA2979	f__UBA2979	g__	s__
	M5.bin.790	88.28	4.158	0.486	21176	1630171	2375 m	d__Bacteria	p__Chloroflexota	c__Dehalococcoidia	o__UBA2985	f__UBA2985	g__	s__
	M5.bin.128	70.06	2.565	0.597	10023	1303415	2375 m	d__Bacteria	p__Chloroflexota	c__Dehalococcoidia	o__UBA2985	f__UBA2985	g__	s__
	M5.bin.367	95.72	2.027	0.564	24332	3870379	2375 m	d__Bacteria	p__Verrucomicrobiota	c__Verrucomicrobiae	o__Opitutales	f__UBA2987	g__	s__
	M5.bin.609	94.59	2.702	0.557	33173	4145091	2375 m	d__Bacteria	p__Verrucomicrobiota	c__Verrucomicrobiae	o__Opitutales	f__UBA2987	g__	s__
	M5.bin.903	96.28	0	0.443	93091	2900810	2375 m	d__Bacteria	p__Verrucomicrobiota	c__Verrucomicrobiae	o__Opitutales	f__UBA2987	g__PNEW01	s__
	M5.bin.130	69.26	2.475	0.679	9848	2353647	2375 m	d__Bacteria	p__Chloroflexota	c__Dehalococcoidia	o__UBA2991	f__UBA2991	g__UBA2991	s__
	M5.bin.778	64.52	0	0.426	10033	1020245	2375 m	d__Bacteria	p__Chloroflexota	c__Dehalococcoidia	o__UBA2991	f__UBA2991	g__UBA2991	s__
	M5.bin.513	86.59	0.675	0.478	10041	3373950	2375 m	d__Bacteria	p__Verrucomicrobiota	c__Verrucomicrobiae	o__Opitutales	f__UBA2995	g__UBA2995	s__
	M5.bin.219	63.67	0	0.46	11361	1349138	2375 m	d__Bacteria	p__Acidobacteriota	c__Vicinamibacteria	o__Vicinamibacterales	f__UBA2999	g__UBA2999	s__
	M5.bin.634	65.84	5.94	0.588	17936	1820375	2375 m	d__Bacteria	p__Chloroflexota	c__Dehalococcoidia	o__UBA3495	f__UBA3495	g__	s__
	M5.bin.927	62.59	2.97	0.595	13405	851618	2375 m	d__Bacteria	p__Chloroflexota	c__Dehalococcoidia	o__UBA3495	f__UBA3495	g__	s__
	M5.bin.960	91.91	1.98	0.581	18823	3716522	2375 m	d__Bacteria	p__Chloroflexota	c__Dehalococcoidia	o__UBA3495	f__UBA3495	g__Io17-Chloro-G2	s__
	M5.bin.479	60.14	2.805	0.603	7141	1592005	2375 m	d__Bacteria	p__Chloroflexota	c__Dehalococcoidia	o__UBA3495	f__UBA3495	g__Io17-Chloro-G2	s__
	M5.bin.202	50.66	1.1	0.577	12678	2835599	2375 m	d__Bacteria	p__Chloroflexota	c__Dehalococcoidia	o__UBA3495	f__UBA3495	g__UBA11650	s__UBA11650 sp002401285
	M5.bin.692	85.8	2.475	0.579	47863	2764083	2375 m	d__Bacteria	p__Chloroflexota	c__Dehalococcoidia	o__UBA3495	f__UBA3495	g__UBA9611	s__
	M5.bin.455	79.55	4.158	0.55	6846	2238348	2375 m	d__Bacteria	p__Chloroflexota	c__Dehalococcoidia	o__UBA3495	f__UBA3495	g__UBA9611	s__
	M5.bin.310	55.62	4.95	0.593	20002	2070894	2375 m	d__Bacteria	p__Chloroflexota	c__Dehalococcoidia	o__UBA3495	f__UBA3495	g__UBA9611	s__UBA9611 sp002746355
	M5.bin.229	57.15	1.935	0.596	3292	2752738	2375 m	d__Bacteria	p__Myxococcota	c__UBA9042	o__UBA3505	f__UBA3505	g__	s__
	M5.bin.626	89.99	2.173	0.569	12864	4302643	2375 m	d__Bacteria	p__Myxococcota	c__UBA9042	o__UBA3505	f__UBA3505	g__	s__
	M5.bin.578	68.58	1.754	0.664	5936	2716723	2375 m	d__Bacteria	p__Myxococcota_A	c__UBA9160	o__UBA9160	f__UBA4427	g__	s__
	M5.bin.267	86.28	4.121	0.651	7854	3442370	2375 m	d__Bacteria	p__Myxococcota_A	c__UBA9160	o__UBA9160	f__UBA4427	g__	s__
	M5.bin.103	90.32	1.451	0.585	42241	4117989	2375 m	d__Bacteria	p__Myxococcota_A	c__UBA9160	o__UBA9160	f__UBA4427	g__MED660	s__
	M5.bin.200	81.62	0.854	0.563	15873	1630474	2375 m	d__Bacteria	p__Actinobacteriota	c__Acidimicrobiia	o__UBA5794	f__UBA5794	g__	s__
	M5.bin.320	82.48	0.821	0.511	134945	2255571	2375 m	d__Bacteria	c__Gammaproteobacteria	c__Gammaproteobacteria	o__UBA6522	f__UBA6522	g__	s__
	M5.bin.851	86.77	2.112	0.587	18025	2545467	2375 m	d__Bacteria	c__Gammaproteobacteria	c__Gammaproteobacteria	o__UBA6522	f__UBA6522	g__SMWC01	s__
	M5.bin.317	87.55	7.264	0.62	9217	6761286	2375 m	d__Bacteria	p__Acidobacteriota	c__Acidobacteriae	o__Bryobacterales	f__UBA6623	g__	s__
	M5.bin.409	86.84	3.418	0.627	18008	5139258	2375 m	d__Bacteria	p__Acidobacteriota	c__Acidobacteriae	o__Bryobacterales	f__UBA6623	g__	s__
	M5.bin.718	71.08	1.923	0.538	6981	1431444	2375 m	d__Bacteria	p__Acidobacteriota	c__Acidobacteriae	o__Bryobacterales	f__UBA6623	g__	s__
	M5.bin.904	86.11	8.315	0.62	9463	4264653	2375 m	d__Bacteria	p__Acidobacteriota	c__Acidobacteriae	o__Bryobacterales	f__UBA6623	g__	s__
	M5.bin.48	90.02	6.457	0.482	20915	2648746	2375 m	d__Bacteria	p__Acidobacteriota	c__Acidobacteriae	o__Bryobacterales	f__UBA6623	g__UBA6623	s__
	M5.bin.193	69.69	5.445	0.621	6776	1837259	2375 m	d__Bacteria	p__Chloroflexota	c__Dehalococcoidia	o__UBA6926	f__UBA6926	g__	s__
	M5.bin.378	95.05	3.296	0.672	123153	1958074	2375 m	d__Bacteria	p__Gemmatimonadota	c__Gemmatimonadetes	o__SG8-23	f__UBA6960	g__	s__
	M5.bin.651	94.46	2.262	0.59	12055	2032188	2375 m	d__Bacteria	p__Gemmatimonadota	c__Gemmatimonadetes	o__SG8-23	f__UBA6960	g__	s__
	M5.bin.978	88.28	7.692	0.614	25283	2110861	2375 m	d__Bacteria	p__Gemmatimonadota	c__Gemmatimonadetes	o__SG8-23	f__UBA6960	g__	s__
	M5.bin.823	74.13	0	0.649	28648	4607719	2375 m	d__Bacteria	p__Gemmatimonadota	c__Gemmatimonadetes	o__SG8-23	f__UBA6960	g__UBA1138	s__
	M5.bin.562	51.72	1.724	0.678	14017	896558	2375 m	d__Bacteria	p__Gemmatimonadota	c__Gemmatimonadetes	o__SG8-23	f__UBA6960	g__UBA2988	s__
	M5.bin.622	54.23	8.965	0.658	4188	1756800	2375 m	d__Bacteria	p__Gemmatimonadota	c__Gemmatimonadetes	o__SG8-23	f__UBA6960	g__UBA2988	s__
	M5.bin.569	81.86	2.197	0.702	37772	1480684	2375 m	d__Bacteria	p__Gemmatimonadota	c__Gemmatimonadetes	o__SG8-23	f__UBA6960	g__UBA2988	s__
	M5.bin.625	62.07	5.494	0.622	21039	2116438	2375 m	d__Bacteria	p__Gemmatimonadota	c__Gemmatimonadetes	o__SG8-23	f__UBA6960	g__UBA822	s__
	M5.bin.758	84.55	0.549	0.555	17456	2073654	2375 m	d__Bacteria	p__Gemmatimonadota	c__Gemmatimonadetes	o__SG8-23	f__UBA6960	g__UBA887	s__UBA887 sp002311875
	M5.bin.276	87.84	1.098	0.53	37666	2133979	2375 m	d__Bacteria	p__Gemmatimonadota	c__Gemmatimonadetes	o__SG8-23	f__UBA6960	g__UBA887	s__UBA887 sp002313925
	M5.bin.685	97.63	0	0.553	24945	3601253	2375 m	d__Bacteria	p__Planctomycetota	c__Planctomycetes	o__Pirellulales	f__UBA7805	g__	s__
	M5.bin.917	71.91	4.367	0.607	6120	3348675	2375 m	d__Bacteria	p__Planctomycetota	c__Planctomycetes	o__Pirellulales	f__UBA7805	g__	s__
	M5.bin.658	91.73	1.304	0.629	44657	2948553	2375 m	d__Bacteria	c__Alphaproteobacteria	c__Alphaproteobacteria	o__UBA7887	f__UBA7887	g__	s__
	M5.bin.430	92.47	1.075	0.474	39732	2768240	2375 m	d__Bacteria	c__Alphaproteobacteria	c__Alphaproteobacteria	o__UBA7887	f__UBA7887	g__GCA-2712985	s__GCA-2712985 sp002712985
	M5.bin.630	84.82	2.926	0.671	8719	4740799	2375 m	d__Bacteria	p__Myxococcota	c__UBA796	o__UBA796	f__UBA796	g__	s__
	M5.bin.975	87.69	2.521	0.635	12107	4375459	2375 m	d__Bacteria	p__Myxococcota	c__UBA796	o__UBA796	f__UBA796	g__	s__
	M5.bin.52	66.84	4.838	0.595	3780	3645392	2375 m	d__Bacteria	p__Planctomycetota	c__UBA8108	o__UBA8108	f__UBA8108	g__	s__
	M5.bin.696	92.94	8.064	0.603	92315	4457494	2375 m	d__Bacteria	p__Planctomycetota	c__UBA8108	o__UBA8108	f__UBA8108	g__UBA8108	s__
	M5.bin.741	73.14	2.15	0.612	23137	3260341	2375 m	d__Bacteria	p__Planctomycetota	c__UBA8108	o__UBA8108	f__UBA8108	g__UBA8108	s__UBA8108 sp002695115
	M5.bin.682	65.86	1.228	0.39	12543	1023155	2375 m	d__Bacteria	p__Marinisomatota	c__Marinisomatia	o__Marinisomatales	f__UBA8229	g__UBA8229	s__UBA8229 sp003535775
	M5.bin.786	78.57	5.384	0.556	22079	2140411	2375 m	d__Bacteria	p__Acidobacteriota	c__Vicinamibacteria	o__Vicinamibacterales	f__UBA823	g__UBA11600	s__
	M5.bin.163	52.58	0	0.501	43346	1476475	2375 m	d__Bacteria	p__Acidobacteriota	c__Vicinamibacteria	o__Vicinamibacterales	f__UBA823	g__UBA8106	s__
	M5.bin.295	80.86	3.846	0.637	16219	4854634	2375 m	d__Bacteria	p__Latescibacterota	c__UBA2968	o__UBA8231	f__UBA8231	g__UBA8231	s__
	M5.bin.810	52.63	2.617	0.618	4810	1621672	2375 m	d__Bacteria	p__Nitrospinota_A	c__UBA8248	o__UBA8248	f__UBA8248	g__	s__
	M5.bin.617	94.71	1.98	0.443	118131	2212094	2375 m	d__Bacteria	p__Chloroflexota	c__Dehalococcoidia	o__SAR202	f__UBA826	g__GCA-002712965	s__
	M5.bin.458	79.86	3.96	0.426	16746	1681623	2375 m	d__Bacteria	p__Chloroflexota	c__Dehalococcoidia	o__SAR202	f__UBA826	g__UBA11996	s__
	M5.bin.621	94.05	1.13	0.596	39212	3873918	2375 m	d__Bacteria	c__Alphaproteobacteria	c__Alphaproteobacteria	o__UBA828	f__UBA828	g__	s__
	M5.bin.254	87.94	2.826	0.614	10101	2519843	2375 m	d__Bacteria	c__Alphaproteobacteria	c__Alphaproteobacteria	o__UBA828	f__UBA828	g__PTKB01	s__PTKB01 sp002937555
	M5.bin.755	93.96	2.564	0.621	162162	4849566	2375 m	d__Bacteria	p__Acidobacteriota	c__Vicinamibacteria	o__Vicinamibacterales	f__UBA8438	g__	s__
	M5.bin.356	60.32	3.098	0.529	13638	2198674	2375 m	d__Bacteria	p__Acidobacteriota	c__Vicinamibacteria	o__Vicinamibacterales	f__UBA8438	g__	s__
	M5.bin.364	90.54	5.128	0.533	89572	2856772	2375 m	d__Bacteria	p__Acidobacteriota	c__Vicinamibacteria	o__Vicinamibacterales	f__UBA8438	g__	s__
	M5.bin.398	71.55	1.724	0.657	24488	3777121	2375 m	d__Bacteria	p__Acidobacteriota	c__Vicinamibacteria	o__Vicinamibacterales	f__UBA8438	g__	s__
	M5.bin.45	78.74	2.991	0.614	16343	3008896	2375 m	d__Bacteria	p__Acidobacteriota	c__Vicinamibacteria	o__Vicinamibacterales	f__UBA8438	g__	s__
	M5.bin.465	80.08	3.964	0.59	16934	2266338	2375 m	d__Bacteria	p__Acidobacteriota	c__Vicinamibacteria	o__Vicinamibacterales	f__UBA8438	g__	s__
	M5.bin.487	78.63	6.837	0.52	36302	2703142	2375 m	d__Bacteria	p__Acidobacteriota	c__Vicinamibacteria	o__Vicinamibacterales	f__UBA8438	g__	s__
	M5.bin.832	67.24	0	0.592	30217	3471658	2375 m	d__Bacteria	p__Acidobacteriota	c__Vicinamibacteria	o__Vicinamibacterales	f__UBA8438	g__UBA8438	s__
	M5.bin.406	94.01	9.401	0.557	110527	3661497	2375 m	d__Bacteria	p__Acidobacteriota	c__Vicinamibacteria	o__Vicinamibacterales	f__UBA8438	g__UBA8438	s__
	M5.bin.648	73.27	0	0.657	13784	4017361	2375 m	d__Bacteria	p__Acidobacteriota	c__Vicinamibacteria	o__Vicinamibacterales	f__UBA8438	g__UBA8438	s__
	M5.bin.189	82.16	2.503	0.494	79256	3000427	2375 m	d__Bacteria	c__Gammaproteobacteria	c__Gammaproteobacteria	o__Woeseiales	f__Woeseiaceae	g__SZUA-117	s__
	M5.bin.357	78.24	2.495	0.572	12230	2801454	2375 m	d__Bacteria	c__Gammaproteobacteria	c__Gammaproteobacteria	o__Woeseiales	f__Woeseiaceae	g__SZUA-117	s__
	M5.bin.391	88.87	7.096	0.499	5627	4757319	2375 m	d__Bacteria	p__Myxococcota	c__XYA12-FULL-58-9	o__XYA12-FULL-58-9	f__XYA12-FULL-58-9	g__	s__
	M5.bin.339	80.57	1.351	0.558	19194	3664665	2375 m	d__Bacteria	p__Verrucomicrobiota	c__Kiritimatiellae	o__UBA8416	f__YA12-FULL-60-10	g__	s__
	M5.bin.387	61.81	0.854	0.581	6990	1354853	2375 m	d__Bacteria	p__Actinobacteriota	c__Acidimicrobiia	o__UBA5794	f__ZC4RG35	g__	s__
	M5.bin.652	93.16	6.41	0.579	17027	2103642	2375 m	d__Bacteria	p__Actinobacteriota	c__Acidimicrobiia	o__UBA5794	f__ZC4RG35	g__	s__
	M1.bin.301	61.95	0.579	0.611	3903	1791981	4 m	d__Bacteria	c__Alphaproteobacteria	c__Alphaproteobacteria	o__Micavibrionales_A	f__	g__	s__
	M1.bin.278	77.11	4.447	0.53	12427	6869113	4 m	d__Bacteria	p__Myxococcota	c__Bradimonadia	o__UBA7976	f__	g__	s__
	M1.bin.157	61.2	6.896	0.345	11009	1242190	4 m	d__Bacteria	p__Bacteroidota	c__Bacteroidia	o__Flavobacteriales	f__BACL11	g__GCA-2862585	s__
	M1.bin.38	59.51	1.779	0.39	20070	1374858	4 m	d__Bacteria	p__Bacteroidota	c__Rhodothermia	o__Balneolales	f__Balneolaceae	g__UBA1275	s__
	M1.bin.844	59.48	3.448	0.377	16263	1131640	4 m	d__Bacteria	c__Gammaproteobacteria	c__Gammaproteobacteria	o__Burkholderiales	f__Burkholderiaceae	g__UBA7377	s__
	M1.bin.815	81.65	1.082	0.41	11286	2101934	4 m	d__Bacteria	p__Bacteroidota	c__Bacteroidia	o__Flavobacteriales	f__Flavobacteriaceae	g__MS024-2A_A	s__
	M1.bin.599	52.58	3.448	0.337	12696	624815	4 m	d__Bacteria	c__Gammaproteobacteria	c__Gammaproteobacteria	o__GCA-002705445	f__GCA-002716945	g__	s__
	M1.bin.665	62.06	3.448	0.572	6908	2015124	4 m	d__Bacteria	c__Gammaproteobacteria	c__Gammaproteobacteria	o__Pseudomonadales	f__Halieaceae	g__Luminiphilus	s__
	M1.bin.569	91.57	2.246	0.648	87392	4032297	4 m	d__Bacteria	c__Gammaproteobacteria	c__Gammaproteobacteria	o__Pseudomonadales	f__HTCC2089	g__	s__
	M1.bin.632	71.33	2.824	0.537	72700	2305745	4 m	d__Bacteria	c__Gammaproteobacteria	c__Gammaproteobacteria	o__Pseudomonadales	f__HTCC2089	g__UBA4421	s__
	M1.bin.502	81.8	1.527	0.524	177797	2707042	4 m	d__Bacteria	c__Gammaproteobacteria	c__Gammaproteobacteria	o__Pseudomonadales	f__HTCC2089	g__UBA4421	s__UBA4421 sp002450255
	M1.bin.998	91.48	0.787	0.561	268604	2592610	4 m	d__Bacteria	c__Gammaproteobacteria	c__Gammaproteobacteria	o__Pseudomonadales	f__HTCC2089	g__UBA4421	s__UBA4421 sp002470275
	M1.bin.636	64.13	7.577	0.557	33419	2076168	4 m	d__Bacteria	c__Gammaproteobacteria	c__Gammaproteobacteria	o__Pseudomonadales	f__HTCC2089	g__UBA4421	s__UBA4421 sp004213835
	M1.bin.717	89.7	1.851	0.533	48044	3260787	4 m	d__Bacteria	c__Gammaproteobacteria	c__Gammaproteobacteria	o__Pseudomonadales	f__HTCC2089	g__UBA9926	s__
	M1.bin.89	91.56	1.955	0.535	16331	4629875	4 m	d__Bacteria	c__Alphaproteobacteria	c__Alphaproteobacteria	o__Rhizobiales	f__Hyphomicrobiaceae	g__GCA-2689605	s__GCA-2689605 sp002689605
	M1.bin.965	65.77	5.815	0.496	46121	1007811	4 m	d__Bacteria	c__Gammaproteobacteria	c__Gammaproteobacteria	o__Pseudomonadales	f__Litoricolaceae	g__Litoricola	s__
	M1.bin.299	85.02	3.518	0.504	94791	1440563	4 m	d__Bacteria	c__Gammaproteobacteria	c__Gammaproteobacteria	o__Pseudomonadales	f__Litoricolaceae	g__Litoricola	s__Litoricola sp004213775
	M1.bin.425	53.37	6.8	0.428	9519	1095452	4 m	d__Bacteria	p__Verrucomicrobiota	c__Verrucomicrobiae	o__Opitutales	f__MB11C04	g__MB11C04	s__
	M1.bin.1038	81.58	0.337	0.425	27388	1508183	4 m	d__Bacteria	p__Verrucomicrobiota	c__Verrucomicrobiae	o__Opitutales	f__MB11C04	g__MB11C04	s__
	M1.bin.285	80.4	1.351	0.447	36267	2342830	4 m	d__Bacteria	p__Verrucomicrobiota	c__Verrucomicrobiae	o__Opitutales	f__MB11C04	g__MB11C04	s__
	M1.bin.182	76.2	2.59	0.505	7364	2539217	4 m	d__Bacteria	p__Verrucomicrobiota	c__Verrucomicrobiae	o__Opitutales	f__MB11C04	g__MB11C04	s__MB11C04 sp002692605
	M1.bin.1065	59.76	2.685	0.384	10939	1382911	4 m	d__Bacteria	c__Gammaproteobacteria	c__Gammaproteobacteria	o__Pseudomonadales	f__Porticoccaceae	g__AAA300-D14	s__
	M1.bin.703	59	3.58	0.521	11943	1427197	4 m	d__Bacteria	c__Gammaproteobacteria	c__Gammaproteobacteria	o__Pseudomonadales	f__Pseudohongiellaceae	g__UBA9145	s__
	M1.bin.536	71.09	6.203	0.536	28760	2051180	4 m	d__Bacteria	c__Gammaproteobacteria	c__Gammaproteobacteria	o__Pseudomonadales	f__Pseudohongiellaceae	g__UBA9145	s__
	M1.bin.474	75.52	9.515	0.495	13732	1267855	4 m	d__Bacteria	p__Verrucomicrobiota	c__Verrucomicrobiae	o__Opitutales	f__Puniceicoccaceae	g__BACL24	s__BACL24 sp002862945
	M1.bin.62	99.32	0.675	0.521	108762	2088872	4 m	d__Bacteria	p__Verrucomicrobiota	c__Verrucomicrobiae	o__Opitutales	f__Puniceicoccaceae	g__Coraliomargarita	s__Coraliomargarita sp002469895
	M1.bin.447	83.78	4.054	0.387	69918	1036519	4 m	d__Bacteria	p__Verrucomicrobiota	c__Verrucomicrobiae	o__Opitutales	f__Puniceicoccaceae	g__GCA-2690565	s__GCA-2690565 sp002457235
	M1.bin.613	74.32	3.418	0.422	9708	1272273	4 m	d__Bacteria	p__Verrucomicrobiota	c__Verrucomicrobiae	o__Opitutales	f__Puniceicoccaceae	g__GCA-2699365	s__
	M1.bin.524	69.4	3.056	0.552	8703	1485155	4 m	d__Bacteria	c__Alphaproteobacteria	c__Alphaproteobacteria	o__Puniceispirillales	f__Puniceispirillaceae	g__MED-G116	s__
	M1.bin.777	71.17	6.113	0.503	19486	1556555	4 m	d__Bacteria	c__Alphaproteobacteria	c__Alphaproteobacteria	o__Puniceispirillales	f__Puniceispirillaceae	g__MED-G116	s__
	M1.bin.429	63.53	0.436	0.482	18238	1030292	4 m	d__Bacteria	c__Alphaproteobacteria	c__Alphaproteobacteria	o__Puniceispirillales	f__Puniceispirillaceae	g__Puniceispirillum	s__
	M1.bin.926	96.66	0	0.409	83996	1892402	4 m	d__Bacteria	c__Alphaproteobacteria	c__Alphaproteobacteria	o__Puniceispirillales	f__Puniceispirillaceae	g__UBA5951	s__UBA5951 sp002430515
	M1.bin.191	56.89	0	0.609	7968	1740525	4 m	d__Bacteria	c__Alphaproteobacteria	c__Alphaproteobacteria	o__Puniceispirillales	f__Puniceispirillaceae	g__UBA8309	s__
	M1.bin.391	62.06	1.724	0.633	15732	1834261	4 m	d__Bacteria	c__Alphaproteobacteria	c__Alphaproteobacteria	o__Puniceispirillales	f__Puniceispirillaceae	g__UBA8309	s__
	M1.bin.279	82.89	6.55	0.622	31253	2124614	4 m	d__Bacteria	c__Alphaproteobacteria	c__Alphaproteobacteria	o__Puniceispirillales	f__Puniceispirillaceae	g__UBA8309	s__
	M1.bin.701	74.3	1.746	0.606	26972	1950544	4 m	d__Bacteria	c__Alphaproteobacteria	c__Alphaproteobacteria	o__Puniceispirillales	f__Puniceispirillaceae	g__UBA8309	s__UBA8309 sp002457745
	M1.bin.712	88.98	2.183	0.57	25635	2363693	4 m	d__Bacteria	c__Alphaproteobacteria	c__Alphaproteobacteria	o__Puniceispirillales	f__Puniceispirillaceae	g__UBA8309	s__UBA8309 sp002457765
	M1.bin.129	72.61	1.31	0.606	38414	2350781	4 m	d__Bacteria	c__Alphaproteobacteria	c__Alphaproteobacteria	o__Puniceispirillales	f__Puniceispirillaceae	g__UBA8309	s__UBA8309 sp004213025
	M1.bin.568	55.12	2.146	0.473	16320	1540426	4 m	d__Bacteria	c__Alphaproteobacteria	c__Alphaproteobacteria	o__Rhodobacterales	f__Rhodobacteraceae	g__LFER01	s__
	M1.bin.709	68.94	5.007	0.518	4634	1882740	4 m	d__Bacteria	c__Alphaproteobacteria	c__Alphaproteobacteria	o__Rhodobacterales	f__Rhodobacteraceae	g__LFER01	s__
	M1.bin.877	82.45	5.548	0.405	17994	2479231	4 m	d__Bacteria	c__Alphaproteobacteria	c__Alphaproteobacteria	o__Rhodobacterales	f__Rhodobacteraceae	g__MED-G52	s__MED-G52 sp001627925
	M1.bin.495	77.33	1.753	0.468	4533	1191992	4 m	d__Bacteria	c__Alphaproteobacteria	c__Alphaproteobacteria	o__Parvibaculales	f__RS24	g__Micropelagos	s__Micropelagos sp002450335
	M1.bin.789	94.22	5.159	0.568	23735	1732473	4 m	d__Bacteria	c__Alphaproteobacteria	c__Alphaproteobacteria	o__Parvibaculales	f__RS24	g__UBA7378	s__
	M1.bin.826	52.61	0.103	0.678	3507	1909246	4 m	d__Bacteria	p__Planctomycetota	c__Phycisphaerae	o__Phycisphaerales	f__SM1A02	g__GCA-002862325	s__
	M1.bin.343	82.58	0	0.588	6840	2322790	4 m	d__Bacteria	p__Planctomycetota	c__Phycisphaerae	o__Phycisphaerales	f__SM1A02	g__UBA1668	s__
	M1.bin.702	100	1.931	0.68	97266	2626952	4 m	d__Bacteria	p__Planctomycetota	c__Phycisphaerae	o__Phycisphaerales	f__SM1A02	g__UBA8087	s__UBA8087 sp002862305
	M1.bin.202	77.16	2.84	0.572	11284	1765316	4 m	d__Bacteria	p__Planctomycetota	c__Phycisphaerae	o__Phycisphaerales	f__SM1A02	g__UBA8653	s__UBA8653 sp002862275
	M1.bin.79	52.94	1.6	0.498	7722	886674	4 m	d__Archaea	p__Thermoplasmatota	c__Poseidoniia	o__Poseidoniales	f__Thalassarchaeaceae	g__MGIIb-O3	s__
	M1.bin.110	67.97	3.493	0.514	15212	1334487	4 m	d__Archaea	p__Thermoplasmatota	c__Poseidoniia	o__Poseidoniales	f__Thalassarchaeaceae	g__MGIIb-O3	s__MGIIb-O3 sp001629255
	M1.bin.69	96.73	0.869	0.635	17656	2956822	4 m	d__Bacteria	c__Alphaproteobacteria	c__Alphaproteobacteria	o__Thalassobaculales	f__TMED26	g__TMED26	s__TMED26 sp002694075
	M1.bin.550	96.9	0.537	0.562	57512	2134987	4 m	d__Bacteria	p__Bacteroidota	c__Bacteroidia	o__Flavobacteriales	f__UA16	g__UA16	s__UA16 sp002863125
	M1.bin.739	94.06	1.612	0.584	31927	2108661	4 m	d__Bacteria	p__Bacteroidota	c__Bacteroidia	o__Flavobacteriales	f__UA16	g__UBA11663	s__
	M1.bin.168	97.31	1.881	0.582	39372	2127610	4 m	d__Bacteria	p__Bacteroidota	c__Bacteroidia	o__Flavobacteriales	f__UA16	g__UBA11663	s__UBA11663 sp002863145
	M1.bin.170	95.67	0.555	0.558	40956	2412780	4 m	d__Bacteria	p__Bacteroidota	c__Bacteroidia	o__Flavobacteriales	f__UA16	g__UBA8752	s__
	M1.bin.377	74.92	5.172	0.633	13742	1923343	4 m	d__Bacteria	p__Bacteroidota	c__Bacteroidia	o__Flavobacteriales	f__UA16	g__UBA8752	s__
	M1.bin.263	59.65	0	0.623	14641	1655327	4 m	d__Bacteria	p__Bacteroidota	c__Bacteroidia	o__Flavobacteriales	f__UA16	g__UBA8752	s__UBA8752 sp002862785
	M1.bin.575	89.06	1.246	0.571	25510	1884170	4 m	d__Bacteria	c__Alphaproteobacteria	c__Alphaproteobacteria	o__Puniceispirillales	f__UBA1172	g__UBA1172	s__UBA1172 sp002457135
	M1.bin.731	94.7	3.87	0.541	81159	7032817	4 m	d__Bacteria	p__Myxococcota	c__Bradimonadia	o__UBA7976	f__UBA1532	g__	s__
	M1.bin.444	91.93	5.161	0.544	109176	5368192	4 m	d__Bacteria	p__Myxococcota	c__Bradimonadia	o__UBA7976	f__UBA1532	g__	s__
	M1.bin.705	91.93	5.161	0.545	86619	6294422	4 m	d__Bacteria	p__Myxococcota	c__Bradimonadia	o__UBA7976	f__UBA1532	g__	s__
	M1.bin.706	91.35	0.45	0.447	303507	1628140	4 m	d__Bacteria	c__Gammaproteobacteria	c__Gammaproteobacteria	o__UBA4575	f__UBA4575	g__UBA1858	s__
	M1.bin.971	88.89	0.413	0.473	95303	1562126	4 m	d__Bacteria	c__Gammaproteobacteria	c__Gammaproteobacteria	o__UBA4575	f__UBA4575	g__UBA1858	s__UBA1858 sp002338385
	M1.bin.414	74.17	0	0.397	16742	1116284	4 m	d__Bacteria	c__Gammaproteobacteria	c__Gammaproteobacteria	o__UBA7916	f__UBA6594	g__UBA6594	s__
	M1.bin.681	69.63	4.3	0.503	5957	4695899	4 m	d__Bacteria	p__Myxococcota	c__UBA796	o__UBA796	f__UBA796	g__	s__
	M1.bin.245	89.88	1.727	0.466	18420	5256565	4 m	d__Bacteria	p__Myxococcota	c__UBA796	o__UBA796	f__UBA796	g__	s__
	M1.bin.769	84.13	0.84	0.458	12242	6020240	4 m	d__Bacteria	p__Myxococcota	c__UBA796	o__UBA796	f__UBA796	g__GCA-2683315	s__
	M1.bin.869	87.29	2.782	0.483	15229	6973923	4 m	d__Bacteria	p__Myxococcota	c__UBA796	o__UBA796	f__UBA796	g__GCA-2683315	s__
	M1.bin.903	93.69	3.361	0.627	134523	4238007	4 m	d__Bacteria	p__Myxococcota	c__UBA796	o__UBA796	f__UBA796	g__UBA796	s__
	M1.bin.14	72.56	1.68	0.568	7319	3775633	4 m	d__Bacteria	p__Myxococcota	c__UBA796	o__UBA796	f__UBA796	g__UBA796	s__
	M1.bin.165	93.62	0.869	0.588	27437	2895959	4 m	d__Bacteria	c__Alphaproteobacteria	c__Alphaproteobacteria	o__UBA7985	f__UBA7985	g__UBA7985	s__UBA7985 sp002700865
	M1.bin.986	97.17	0.434	0.644	72774	2700076	4 m	d__Bacteria	c__Alphaproteobacteria	c__Alphaproteobacteria	o__UBA7985	f__UBA7985	g__UBA7985	s__UBA7985 sp002708995
	M1.bin.970	79.14	1.083	0.428	41281	1698194	4 m	d__Bacteria	p__Bacteroidota	c__Bacteroidia	o__Chitinophagales	f__UBA8649	g__UBA8649	s__UBA8649 sp002862745
	M1.bin.543	92.25	2.064	0.532	51065	4419376	4 m	d__Bacteria	p__Myxococcota	c__XYA12-FULL-58-9	o__XYA12-FULL-58-9	f__XYA12-FULL-58-9	g__	s__
	M6.bin.129	90.43	0.434	0.611	46679	1719359	4535 m	d__Bacteria	c__Alphaproteobacteria	c__Alphaproteobacteria	o__UBA2966	f__	g__	s__
	M6.bin.687	91.95	0.579	0.593	28783	1697936	4535 m	d__Bacteria	c__Alphaproteobacteria	c__Alphaproteobacteria	o__UBA2966	f__	g__	s__
	M6.bin.708	91.26	2.653	0.492	25855	2782744	4535 m	d__Bacteria	c__Alphaproteobacteria	c__Alphaproteobacteria	o__Rhodospirillales	f__	g__	s__
	M6.bin.773	93.98	2.608	0.636	18278	3543712	4535 m	d__Bacteria	c__Alphaproteobacteria	c__Alphaproteobacteria	o__UBA828	f__	g__	s__
	M6.bin.799	93.26	0.869	0.646	28718	2690827	4535 m	d__Bacteria	c__Alphaproteobacteria	c__Alphaproteobacteria	o__UBA2966	f__	g__	s__
	M6.bin.857	91.15	2.648	0.672	14968	2604903	4535 m	d__Bacteria	c__Alphaproteobacteria	c__Alphaproteobacteria	o__UBA2966	f__	g__	s__
	M6.bin.123	51.16	0.995	0.631	14854	1959870	4535 m	d__Bacteria	c__Alphaproteobacteria	c__Alphaproteobacteria	o__Defluviicoccales	f__	g__	s__
	M6.bin.690	60.14	0.144	0.635	11014	2428678	4535 m	d__Bacteria	c__Alphaproteobacteria	c__Alphaproteobacteria	o__Defluviicoccales	f__	g__	s__
	M6.bin.713	54.9	0.621	0.665	5816	720432	4535 m	d__Bacteria	c__Alphaproteobacteria	c__Alphaproteobacteria	o__UBA2966	f__	g__	s__
	M6.bin.113	81.28	3.913	0.655	16835	3162987	4535 m	d__Bacteria	c__Alphaproteobacteria	c__Alphaproteobacteria	o__UBA828	f__	g__	s__
	M6.bin.208	79.78	6.086	0.636	19145	3557393	4535 m	d__Bacteria	c__Alphaproteobacteria	c__Alphaproteobacteria	o__UBA828	f__	g__	s__
	M6.bin.238	85.36	8.153	0.649	7938	2507490	4535 m	d__Bacteria	c__Alphaproteobacteria	c__Alphaproteobacteria	o__UBA828	f__	g__	s__
	M6.bin.50	75.13	1.971	0.686	5854	3835113	4535 m	d__Bacteria	c__Alphaproteobacteria	c__Alphaproteobacteria	o__Bin65	f__	g__	s__
	M6.bin.714	85.64	9.021	0.616	15582	3016357	4535 m	d__Bacteria	c__Alphaproteobacteria	c__Alphaproteobacteria	o__UBA828	f__	g__	s__
	M6.bin.642	95.67	3.418	0.486	166938	2283784	4535 m	d__Bacteria	p__Acidobacteriota	c__Vicinamibacteria	o__Vicinamibacterales	f__	g__	s__
	M6.bin.734	67.28	3.418	0.647	23172	2984212	4535 m	d__Bacteria	p__Acidobacteriota	c__Vicinamibacteria	o__Vicinamibacterales	f__	g__	s__
	M6.bin.417	86.27	0.854	0.646	57526	3817966	4535 m	d__Bacteria	p__Acidobacteriota	c__UBA890	o__UBA890	f__	g__	s__
	M6.bin.42	94.7	0.646	0.631	75825	2971365	4535 m	d__Bacteria	p__Actinobacteriota	c__Thermoleophilia	o__Gaiellales	f__	g__	s__
	M6.bin.262	96.69	0.99	0.451	46289	2393373	4535 m	d__Bacteria	p__Chloroflexota	c__Dehalococcoidia	o__UBA3495	f__	g__	s__
	M6.bin.856	96.69	0.198	0.595	42756	3896644	4535 m	d__Bacteria	p__Chloroflexota	c__Dehalococcoidia	o__SAR202	f__	g__	s__
	M6.bin.281	95.7	1.08	0.594	29808	2560478	4535 m	d__Bacteria	p__Chloroflexota	c__Dehalococcoidia	o__UBA6926	f__	g__	s__
	M6.bin.19	95.53	9.489	0.66	20956	2620227	4535 m	d__Bacteria	p__Chloroflexota	c__Dehalococcoidia	o__UBA1127	f__	g__	s__
	M6.bin.300	94.88	0	0.4	50093	1920922	4535 m	d__Bacteria	p__Chloroflexota	c__Dehalococcoidia	o__SAR202	f__	g__	s__
	M6.bin.843	92.73	4.455	0.491	19601	1390586	4535 m	d__Bacteria	p__Chloroflexota	c__Dehalococcoidia	o__UBA3495	f__	g__	s__
	M6.bin.844	90.51	0	0.51	26869	1143977	4535 m	d__Bacteria	p__Chloroflexota	c__Dehalococcoidia	o__SM23-28-2	f__	g__	s__
	M6.bin.342	89.76	0	0.438	41218	1482398	4535 m	d__Bacteria	p__Chloroflexota	c__Dehalococcoidia	o__UBA1127	f__	g__	s__
	M6.bin.606	89.76	5.544	0.609	44611	2861193	4535 m	d__Bacteria	p__Chloroflexota	c__Dehalococcoidia	o__SAR202	f__	g__	s__
	M6.bin.379	88.58	0	0.638	19172	2532519	4535 m	d__Bacteria	p__Chloroflexota	c__UBA11872	o__UBA11872	f__	g__	s__
	M6.bin.486	88.53	1.98	0.645	25845	2799819	4535 m	d__Bacteria	p__Chloroflexota	c__Dehalococcoidia	o__UBA3495	f__	g__	s__
	M6.bin.594	86.24	1.98	0.66	12633	1438062	4535 m	d__Bacteria	p__Chloroflexota	c__Dehalococcoidia	o__UBA1127	f__	g__	s__
	M6.bin.324	85.91	3.168	0.506	11555	1786296	4535 m	d__Bacteria	p__Chloroflexota	c__Dehalococcoidia	o__UBA3495	f__	g__	s__
	M6.bin.92	81.84	3.96	0.504	26579	1376187	4535 m	d__Bacteria	p__Chloroflexota	c__Dehalococcoidia	o__UBA1127	f__	g__	s__
	M6.bin.835	81.44	4.29	0.553	20917	1559505	4535 m	d__Bacteria	p__Chloroflexota	c__Dehalococcoidia	o__UBA3495	f__	g__	s__
	M6.bin.840	75.75	3.62	0.524	6814	1750797	4535 m	d__Bacteria	p__Chloroflexota	c__Dehalococcoidia	o__	f__	g__	s__
	M6.bin.154	60.46	0.925	0.591	9705	1595555	4535 m	d__Bacteria	p__Chloroflexota	c__UBA11872	o__UBA11872	f__	g__	s__
	M6.bin.365	54.32	2.073	0.55	3398	3039555	4535 m	d__Bacteria	p__FEN-1099	c__FEN-1099	o__	f__	g__	s__
	M6.bin.285	96.63	1.098	0.51	40493	5963151	4535 m	d__Bacteria	p__Latescibacterota	c__	o__	f__	g__	s__
	M6.bin.893	85.18	2.197	0.605	17327	7479480	4535 m	d__Bacteria	p__Latescibacterota	c__UBA2968	o__UBA8231	f__	g__	s__
	M6.bin.824	93.7	3.87	0.661	16007	5297397	4535 m	d__Bacteria	p__Myxococcota	c__UBA9042	o__PHBI01	f__	g__	s__
	M6.bin.829	94.83	2.903	0.609	86722	5480815	4535 m	d__Bacteria	p__Myxococcota	c__UBA9042	o__PHBI01	f__	g__	s__
	M6.bin.850	63.67	1.935	0.677	4382	2860265	4535 m	d__Bacteria	p__Myxococcota	c__UBA9042	o__PHBI01	f__	g__	s__
	M6.bin.34	72.8	4.146	0.673	11034	4171406	4535 m	d__Bacteria	p__Myxococcota	c__Bradimonadia	o__	f__	g__	s__
	M6.bin.471	76.47	1.754	0.672	9882	3961994	4535 m	d__Bacteria	p__Myxococcota	c__UBA9042	o__PHBI01	f__	g__	s__
	M6.bin.654	82.71	3.221	0.643	6077	4341960	4535 m	d__Bacteria	p__Myxococcota	c__UBA796	o__UBA796	f__	g__	s__
	M6.bin.819	90.96	0	0.669	31236	3052399	4535 m	d__Bacteria	p__Myxococcota_A	c__UBA9160	o__UBA9160	f__	g__	s__
	M6.bin.473	88.88	1.923	0.636	10258	3619751	4535 m	d__Bacteria	p__Nitrospinota_A	c__UBA8248	o__	f__	g__	s__
	M6.bin.404	56.39	2.247	0.388	32190	485930	4535 m	d__Bacteria	p__Patescibacteria	c__Paceibacteria	o__	f__	g__	s__
	M6.bin.361	97.72	4.545	0.549	17918	10348892	4535 m	d__Bacteria	p__Planctomycetota	c__PUPC01	o__	f__	g__	s__
	M6.bin.346	76.72	0	0.656	20257	4988477	4535 m	d__Bacteria	p__Planctomycetota	c__J058	o__J058	f__	g__	s__
	M6.bin.482	95.33	5.747	0.619	33074	7025880	4535 m	d__Bacteria	p__Planctomycetota	c__Planctomycetes	o__Pirellulales	f__	g__	s__
	M6.bin.630	82.45	2.975	0.594	10282	4558534	4535 m	d__Bacteria	p__Planctomycetota	c__Planctomycetes	o__	f__	g__	s__
	M6.bin.39	94.76	2.702	0.583	42781	4331109	4535 m	d__Bacteria	p__Verrucomicrobiota	c__Lentisphaeria	o__	f__	g__	s__
	M6.bin.450	60.29	4.054	0.598	7626	2723343	4535 m	d__Bacteria	p__Verrucomicrobiota	c__Kiritimatiellae	o__UBA8416	f__	g__	s__
	M6.bin.787	91.38	6.054	0.591	23127	6515077	4535 m	d__Bacteria	p__Verrucomicrobiota	c__Lentisphaeria	o__UBA12247	f__	g__	s__
	M6.bin.903	89.35	2.629	0.54	20888	4001655	4535 m	d__Bacteria	p__Verrucomicrobiota	c__Kiritimatiellae	o__UBA8416	f__	g__	s__
	M6.bin.98	92.56	5.743	0.557	29222	4870526	4535 m	d__Bacteria	p__Verrucomicrobiota	c__Verrucomicrobiae	o__Opitutales	f__	g__	s__
	M6.bin.176	60.64	0	0.41	9108	1000943	4535 m	d__Bacteria	p__Patescibacteria	c__Gracilibacteria	o__UBA1369	f__2-02-FULL-48-14	g__	s__
	M6.bin.449	90.06	2.564	0.606	22675	3189129	4535 m	d__Bacteria	p__Acidobacteriota	c__Acidobacteriae	o__20CM-2-55-15	f__20CM-2-55-15	g__	s__
	M6.bin.283	52.19	1.724	0.583	3905	1842586	4535 m	d__Bacteria	p__Acidobacteriota	c__Acidobacteriae	o__20CM-2-55-15	f__20CM-2-55-15	g__	s__
	M6.bin.382	84.18	6.837	0.578	31886	3867489	4535 m	d__Bacteria	p__Acidobacteriota	c__Acidobacteriae	o__20CM-2-55-15	f__20CM-2-55-15	g__	s__
	M6.bin.303	50.19	3.017	0.662	3483	1183932	4535 m	d__Bacteria	p__Actinobacteriota	c__Thermoleophilia	o__Solirubrobacterales	f__70-9	g__	s__
	M6.bin.84	60.7	0	0.44	3771	3840116	4535 m	d__Bacteria	p__Chloroflexota	c__Anaerolineae	o__SBR1031	f__A4b	g__UBA6055	s__
	M6.bin.144	99.93	1.098	0.449	42434	2542325	4535 m	d__Bacteria	p__AABM5-125-24	c__AABM5-125-24	o__AABM5-125-24	f__AABM5-125-24	g__	s__
	M6.bin.784	99.26	2.04	0.606	14674	6873335	4535 m	d__Bacteria	p__Verrucomicrobiota	c__Verrucomicrobiae	o__Verrucomicrobiales	f__Akkermansiaceae	g__	s__
	M6.bin.22	92.77	2.8	0.56	18542	3344049	4535 m	d__Bacteria	p__Spirochaetota	c__Spirochaetia	o__Spirochaetales	f__Alkalispirochaetaceae	g__	s__
	M6.bin.18	92.17	2.464	0.385	28850	3937815	4535 m	d__Bacteria	c__Gammaproteobacteria	c__Gammaproteobacteria	o__Enterobacterales	f__Alteromonadaceae	g__Colwellia	s__
	M6.bin.55	74.31	2.586	0.395	23067	3882274	4535 m	d__Bacteria	c__Gammaproteobacteria	c__Gammaproteobacteria	o__Enterobacterales	f__Alteromonadaceae	g__Colwellia	s__
	M6.bin.785	89.04	2.721	0.388	18723	3676203	4535 m	d__Bacteria	c__Gammaproteobacteria	c__Gammaproteobacteria	o__Enterobacterales	f__Alteromonadaceae	g__Colwellia	s__
	M6.bin.46	88.81	1.907	0.411	14972	3957221	4535 m	d__Bacteria	c__Gammaproteobacteria	c__Gammaproteobacteria	o__Enterobacterales	f__Alteromonadaceae	g__Paraglaciecola	s__
	M6.bin.736	59.73	0	0.304	12832	603725	4535 m	d__Archaea	p__Nanoarchaeota	c__Nanoarchaeia	o__Pacearchaeales	f__ARS1285	g__ARS1285	s__
	M6.bin.544	83.24	3.571	0.363	13405	4579753	4535 m	d__Bacteria	p__Bdellovibrionota	c__Bacteriovoracia	o__Bacteriovoracales	f__Bacteriovoracaceae	g__UBA7317	s__
	M6.bin.228	92.07	3.96	0.668	30499	3110204	4535 m	d__Bacteria	p__Chloroflexota	c__Dehalococcoidia	o__Bin125	f__Bin125	g__	s__
	M6.bin.271	80.85	5.445	0.643	44210	3013283	4535 m	d__Bacteria	p__Chloroflexota	c__Dehalococcoidia	o__Bin125	f__Bin125	g__	s__
	M6.bin.142	66	1.98	0.682	23591	1618937	4535 m	d__Bacteria	p__Chloroflexota	c__Dehalococcoidia	o__Bin125	f__Bin125	g__	s__
	M6.bin.146	70.95	2.31	0.578	14322	1905249	4535 m	d__Bacteria	p__Chloroflexota	c__Dehalococcoidia	o__UBA1151	f__Bin127	g__UBA9455	s__UBA9455 sp002313245
	M6.bin.638	94.9	4.621	0.548	45088	5481844	4535 m	d__Bacteria	p__Desulfobacterota_B	c__Binatia	o__Bin18	f__Bin18	g__Bin18	s__
	M6.bin.878	50	6.896	0.602	15498	1547861	4535 m	d__Bacteria	c__Alphaproteobacteria	c__Alphaproteobacteria	o__Rhodospirillales	f__Casp-alpha2	g__Casp-alpha2	s__
	M6.bin.204	80.39	4.325	0.573	11258	1930075	4535 m	d__Bacteria	c__Alphaproteobacteria	c__Alphaproteobacteria	o__Rhodospirillales	f__Casp-alpha2	g__Casp-alpha2	s__Casp-alpha2 sp002938315
	M6.bin.555	90.77	0.995	0.593	21161	3084051	4535 m	d__Bacteria	c__Alphaproteobacteria	c__Alphaproteobacteria	o__Rhodospirillales	f__Casp-alpha2	g__PTLJ01	s__
	M6.bin.488	63.06	0	0.439	13270	774726	4535 m	d__Archaea	p__Thermoplasmatota	c__Poseidoniia	o__MGIII	f__CG-Epi1	g__CG-Epi1	s__
	M6.bin.339	97.11	1.081	0.386	21791	2490724	4535 m	d__Bacteria	p__Bacteroidota	c__Bacteroidia	o__Flavobacteriales	f__Crocinitomicaceae	g__UBA4466	s__
	M6.bin.577	54.96	1.081	0.356	4103	1485145	4535 m	d__Bacteria	p__Bacteroidota	c__Bacteroidia	o__Flavobacteriales	f__Crocinitomicaceae	g__UBA4466	s__
	M6.bin.12	77.31	2.314	0.668	10017	3675708	4535 m	d__Bacteria	p__Chloroflexota	c__Ellin6529	o__CSP1-4	f__CSP1-4	g__Palsa-1032	s__
	M6.bin.312	94.39	5	0.636	26186	5002781	4535 m	d__Bacteria	c__Alphaproteobacteria	c__Alphaproteobacteria	o__Defluviicoccales	f__Defluviicoccaceae	g__	s__
	M6.bin.511	50.2	5.188	0.585	6286	2577353	4535 m	d__Bacteria	c__Alphaproteobacteria	c__Alphaproteobacteria	o__Defluviicoccales	f__Defluviicoccaceae	g__	s__
	M6.bin.551	52.49	4.507	0.552	6163	2230932	4535 m	d__Bacteria	c__Alphaproteobacteria	c__Alphaproteobacteria	o__Defluviicoccales	f__Defluviicoccaceae	g__	s__
	M6.bin.105	91.7	3.173	0.665	16165	4789240	4535 m	d__Bacteria	c__Alphaproteobacteria	c__Alphaproteobacteria	o__Defluviicoccales	f__Defluviicoccaceae	g__Defluviicoccus	s__
	M6.bin.223	86.36	4.545	0.556	56392	2396122	4535 m	d__Bacteria	p__Chloroflexota	c__Anaerolineae	o__Anaerolineales	f__E44-bin32	g__	s__
	M6.bin.231	92.3	3.418	0.676	68040	4080007	4535 m	d__Bacteria	p__Acidobacteriota	c__Vicinamibacteria_A	o__Fen-336	f__Fen-336	g__	s__
	M6.bin.615	89.46	2.852	0.349	19092	1859231	4535 m	d__Bacteria	p__Bacteroidota	c__Bacteroidia	o__Flavobacteriales	f__Flavobacteriaceae	g__	s__
	M6.bin.887	83.05	2.684	0.32	17845	2545775	4535 m	d__Bacteria	p__Bacteroidota	c__Bacteroidia	o__Flavobacteriales	f__Flavobacteriaceae	g__Flavicella	s__
	M6.bin.705	81.25	2.408	0.293	34841	1106710	4535 m	d__Bacteria	p__Bacteroidota	c__Bacteroidia	o__Flavobacteriales	f__Flavobacteriaceae	g__MED-G11	s__MED-G11 sp002729755
	M6.bin.465	97.36	1.32	0.319	112300	2462766	4535 m	d__Bacteria	p__Bacteroidota	c__Bacteroidia	o__Flavobacteriales	f__Flavobacteriaceae	g__PRS1	s__PRS1 sp003709165
	M6.bin.446	90.07	4.835	0.297	18005	2731071	4535 m	d__Bacteria	p__Bacteroidota	c__Bacteroidia	o__Flavobacteriales	f__Flavobacteriaceae	g__Tenacibaculum	s__
	M6.bin.278	91.81	0	0.555	32897	6214516	4535 m	d__Bacteria	p__Planctomycetota	c__Planctomycetes	o__Pirellulales	f__Ga0077529	g__	s__
	M6.bin.173	87.35	1.149	0.613	13899	5313749	4535 m	d__Bacteria	p__Planctomycetota	c__Planctomycetes	o__Pirellulales	f__Ga0077529	g__	s__
	M6.bin.301	88.79	1.217	0.584	32609	5136732	4535 m	d__Bacteria	p__Planctomycetota	c__Planctomycetes	o__Pirellulales	f__Ga0077529	g__	s__
	M6.bin.381	79.74	1.149	0.573	10112	4862930	4535 m	d__Bacteria	p__Planctomycetota	c__Planctomycetes	o__Pirellulales	f__Ga0077529	g__	s__
	M6.bin.848	54.11	1.149	0.573	7400	2500310	4535 m	d__Bacteria	p__Planctomycetota	c__Planctomycetes	o__Pirellulales	f__Ga0077529	g__UBA11888	s__
	M6.bin.738	90.44	9.195	0.553	22690	4055495	4535 m	d__Bacteria	p__Planctomycetota	c__Planctomycetes	o__Pirellulales	f__Ga0077529	g__UBA11888	s__
	M6.bin.859	78.09	2.586	0.558	24765	4037846	4535 m	d__Bacteria	p__Planctomycetota	c__Planctomycetes	o__Pirellulales	f__Ga0077529	g__UBA11888	s__
	M6.bin.26	87.03	4.848	0.585	15383	3123514	4535 m	d__Bacteria	c__Gammaproteobacteria	c__Gammaproteobacteria	o__Ga0077536	f__Ga0077536	g__	s__
	M6.bin.269	97.06	4.13	0.529	50816	4535715	4535 m	d__Bacteria	c__Gammaproteobacteria	c__Gammaproteobacteria	o__Ga0077536	f__Ga0077536	g__UBA11873	s__
	M6.bin.345	58.07	0	0.669	4438	2070592	4535 m	d__Bacteria	p__Planctomycetota	c__UBA1135	o__UBA1135	f__GCA-002686595	g__	s__
	M6.bin.830	53.57	0.189	0.659	7502	1826221	4535 m	d__Bacteria	p__Planctomycetota	c__UBA1135	o__UBA1135	f__GCA-002686595	g__GCA-2720975	s__
	M6.bin.612	71.94	0.99	0.297	22881	1162636	4535 m	d__Bacteria	p__Chloroflexota	c__Dehalococcoidia	o__SAR202	f__GCA-002694895	g__GCA-002694895	s__
	M6.bin.59	67.46	1.204	0.297	18514	1167066	4535 m	d__Bacteria	c__Alphaproteobacteria	c__Alphaproteobacteria	o__HIMB59	f__GCA-002718135	g__MarineAlpha5-Bin7	s__
	M6.bin.448	66.8	0	0.271	25443	676109	4535 m	d__Bacteria	c__Alphaproteobacteria	c__Alphaproteobacteria	o__GCA-002720895	f__GCA-002720895	g__PTKQ01	s__
	M6.bin.543	96.7	3.846	0.604	25356	6475662	4535 m	d__Bacteria	p__Latescibacterota	c__UBA2968	o__UBA8231	f__GCA-002724215	g__GCA-2724215	s__
	M6.bin.841	96.71	1.612	0.63	31278	3708240	4535 m	d__Bacteria	p__Poribacteria	c__WGA-4E	o__GCA-2687025	f__GCA-2687025	g__	s__
	M6.bin.333	97.95	4.301	0.646	48870	7316908	4535 m	d__Bacteria	p__Poribacteria	c__WGA-4E	o__GCA-2687025	f__GCA-2687025	g__GCA-2687025	s__
	M6.bin.780	57.36	1.724	0.654	3884	3818598	4535 m	d__Bacteria	p__Poribacteria	c__WGA-4E	o__GCA-2687025	f__GCA-2687025	g__GCA-2687025	s__
	M6.bin.882	87.36	0.566	0.589	14434	4624609	4535 m	d__Bacteria	p__Latescibacterota	c__UBA2968	o__UBA2968	f__GCA-2709665	g__	s__
	M6.bin.796	90.04	1.098	0.532	26671	5837179	4535 m	d__Bacteria	p__Latescibacterota	c__UBA2968	o__UBA2968	f__GCA-2709665	g__GCA-2709665	s__
	M6.bin.584	94.71	2.178	0.589	71707	1910833	4535 m	d__Bacteria	p__Chloroflexota	c__Dehalococcoidia	o__UBA3495	f__GCA-2712585	g__	s__
	M6.bin.754	90.42	2.178	0.569	43368	2865184	4535 m	d__Bacteria	p__Chloroflexota	c__Dehalococcoidia	o__UBA3495	f__GCA-2712585	g__	s__
	M6.bin.541	78.87	0	0.416	30019	1170807	4535 m	d__Bacteria	p__Chloroflexota	c__Dehalococcoidia	o__UBA3495	f__GCA-2712585	g__	s__
	M6.bin.794	84.33	2.391	0.617	12902	3166901	4535 m	d__Bacteria	c__Alphaproteobacteria	c__Alphaproteobacteria	o__UBA8366	f__GCA-2717185	g__MarineAlpha4-Bin1	s__
	M6.bin.629	76.77	2.391	0.624	17714	3005342	4535 m	d__Bacteria	c__Alphaproteobacteria	c__Alphaproteobacteria	o__UBA8366	f__GCA-2717185	g__MarineAlpha4-Bin1	s__MarineAlpha4-Bin1 sp002937525
	M6.bin.386	88.28	0.66	0.482	28001	1900895	4535 m	d__Bacteria	p__Chloroflexota	c__Dehalococcoidia	o__GCA-2717565	f__GCA-2717565	g__	s__
	M6.bin.704	70.16	0	0.337	62961	1460372	4535 m	d__Bacteria	p__Chloroflexota	c__Dehalococcoidia	o__SAR202	f__GCA-2719675	g__GCA-2719675	s__
	M6.bin.849	94.71	4.059	0.34	39414	1678929	4535 m	d__Bacteria	p__Chloroflexota	c__Dehalococcoidia	o__SAR202	f__GCA-2722455	g__GCA-2722455	s__
	M6.bin.632	91.24	0.869	0.615	27212	4475544	4535 m	d__Bacteria	c__Alphaproteobacteria	c__Alphaproteobacteria	o__GCA-2731375	f__GCA-2731375	g__GCA-2731375	s__
	M6.bin.152	81.84	0.652	0.61	18542	4240632	4535 m	d__Bacteria	c__Alphaproteobacteria	c__Alphaproteobacteria	o__GCA-2731375	f__GCA-2731375	g__GCA-2731375	s__
	M6.bin.88	83.08	1.666	0.603	12316	4472407	4535 m	d__Bacteria	c__Alphaproteobacteria	c__Alphaproteobacteria	o__GCA-2731375	f__GCA-2731375	g__GCA-2731375	s__
	M6.bin.398	67.6	4.395	0.58	4353	3560755	4535 m	d__Bacteria	p__Hydrogenedentota	c__Hydrogenedentia	o__Hydrogenedentiales	f__GCA-2746185	g__	s__
	M6.bin.533	96.63	2.38	0.529	32554	4495644	4535 m	d__Bacteria	p__Hydrogenedentota	c__Hydrogenedentia	o__Hydrogenedentiales	f__GCA-2746185	g__GCA-2746185	s__
	M6.bin.478	75.32	5.805	0.536	47053	3211072	4535 m	d__Bacteria	p__Hydrogenedentota	c__Hydrogenedentia	o__Hydrogenedentiales	f__GCA-2746185	g__GCA-2746185	s__
	M6.bin.727	58.05	0	0.581	5051	2976930	4535 m	d__Bacteria	p__Myxococcota	c__UBA9042	o__GCA-2863065	f__GCA-2863065	g__	s__
	M6.bin.693	59.57	1.785	0.336	5477	395373	4535 m	d__Archaea	p__Nanoarchaeota	c__Nanoarchaeia	o__Pacearchaeales	f__GW2011-AR1	g__ASMP01	s__
	M6.bin.270	70.9	0	0.499	93794	782109	4535 m	d__Bacteria	p__Patescibacteria	c__Paceibacteria	o__UBA6257	f__GWB1-50-10	g__	s__
	M6.bin.355	51.51	1.748	0.593	9050	1127212	4535 m	d__Bacteria	p__Gemmatimonadota	c__Gemmatimonadetes	o__Gemmatimonadales	f__GWC2-71-9	g__	s__
	M6.bin.564	71.11	0.617	0.461	34798	1039207	4535 m	d__Bacteria	p__Patescibacteria	c__Paceibacteria	o__Spechtbacterales	f__H02-43-30	g__	s__
	M6.bin.38	90.87	2.037	0.591	29032	3466717	4535 m	d__Bacteria	c__Gammaproteobacteria	c__Gammaproteobacteria	o__Pseudomonadales	f__HTCC2089	g__	s__
	M6.bin.188	88.24	2.175	0.565	75279	4097582	4535 m	d__Bacteria	c__Gammaproteobacteria	c__Gammaproteobacteria	o__Pseudomonadales	f__HTCC2089	g__	s__
	M6.bin.618	91.97	2.962	0.509	26565	4277392	4535 m	d__Bacteria	c__Gammaproteobacteria	c__Gammaproteobacteria	o__Pseudomonadales	f__HTCC2089	g__UBA9659	s__
	M6.bin.174	81.01	0.263	0.611	41879	1926088	4535 m	d__Bacteria	c__Alphaproteobacteria	c__Alphaproteobacteria	o__Rhizobiales	f__Kaistiaceae	g__Bauldia	s__
	M6.bin.247	69.24	0.775	0.329	5583	1118965	4535 m	d__Bacteria	c__Gammaproteobacteria	c__Gammaproteobacteria	o__Legionellales	f__Legionellaceae	g__	s__
	M6.bin.403	64.75	4.42	0.548	8834	1733037	4535 m	d__Bacteria	c__Gammaproteobacteria	c__Gammaproteobacteria	o__UBA10353	f__LS-SOB	g__GCA-2724185	s__
	M6.bin.653	95.42	2.439	0.553	25978	2448407	4535 m	d__Bacteria	c__Gammaproteobacteria	c__Gammaproteobacteria	o__UBA10353	f__LS-SOB	g__GCA-2726415	s__
	M6.bin.127	86.58	2.134	0.532	24121	2746521	4535 m	d__Bacteria	c__Gammaproteobacteria	c__Gammaproteobacteria	o__UBA10353	f__LS-SOB	g__REDSEA-S09-B13	s__REDSEA-S09-B13 sp003447825
	M6.bin.845	82.31	0.66	0.535	22337	2721577	4535 m	d__Bacteria	c__Gammaproteobacteria	c__Gammaproteobacteria	o__UBA10353	f__LS-SOB	g__UBA11791	s__UBA11791 sp002714255
	M6.bin.617	50.07	2.409	0.328	5712	2294201	4535 m	d__Bacteria	p__Marinisomatota	c__Marinisomatia	o__Marinisomatales	f__Marinisomataceae	g__	s__
	M6.bin.588	93.16	3.418	0.694	35293	2448722	4535 m	d__Bacteria	p__Actinobacteriota	c__Acidimicrobiia	o__Acidimicrobiales	f__MedAcidi-G1	g__S20-B6	s__
	M6.bin.279	94.44	4.368	0.684	17782	2415118	4535 m	d__Bacteria	p__Actinobacteriota	c__Acidimicrobiia	o__Acidimicrobiales	f__MedAcidi-G1	g__UBA3125	s__
	M6.bin.95	91.73	3.418	0.688	15055	2134575	4535 m	d__Bacteria	p__Actinobacteriota	c__Acidimicrobiia	o__Acidimicrobiales	f__MedAcidi-G1	g__UBA9410	s__
	M6.bin.761	60.39	1.352	0.582	6049	1709533	4535 m	d__Bacteria	c__Alphaproteobacteria	c__Alphaproteobacteria	o__Rhizobiales	f__Methyloligellaceae	g__	s__
	M6.bin.86	76.48	0.42	0.428	13776	2098636	4535 m	d__Bacteria	p__SAR324	c__SAR324	o__SAR324	f__NAC60-12	g__Arctic96AD-7	s__
	M6.bin.913	79.5	1.098	0.43	14861	2131378	4535 m	d__Bacteria	p__SAR324	c__SAR324	o__SAR324	f__NAC60-12	g__Arctic96AD-7	s__
	M6.bin.183	69.78	1.733	0.417	6524	1690243	4535 m	d__Bacteria	p__SAR324	c__SAR324	o__SAR324	f__NAC60-12	g__Arctic96AD-7	s__Arctic96AD-7 sp002082305
	M6.bin.812	76.83	2.632	0.436	8675	3161042	4535 m	d__Bacteria	c__Gammaproteobacteria	c__Gammaproteobacteria	o__Pseudomonadales	f__Nitrincolaceae	g__Rs1	s__
	M6.bin.134	91.26	1.941	0.306	23630	1335525	4535 m	d__Archaea	p__Thermoproteota	c__Nitrososphaeria	o__Nitrososphaerales	f__Nitrosopumilaceae	g__Nitrosopumilus	s__
	M6.bin.203	76.13	5.634	0.424	22726	2935809	4535 m	d__Bacteria	p__Bacteroidota	c__Bacteroidia	o__Flavobacteriales	f__NORP154	g__NORP154	s__
	M6.bin.338	52.89	6.896	0.55	6072	1582805	4535 m	d__Bacteria	p__Verrucomicrobiota	c__Verrucomicrobiae	o__Opitutales	f__Opitutaceae	g__B12-G4	s__
	M6.bin.798	71.02	1.123	0.469	12365	4559003	4535 m	d__Bacteria	p__Poribacteria	c__WGA-4E	o__WGA-4E	f__PCPOR2b	g__	s__
	M6.bin.595	79.16	0.925	0.457	34450	942877	4535 m	d__Bacteria	p__Patescibacteria	c__Gracilibacteria	o__Peribacterales	f__Peribacteraceae	g__UBA2170	s__
	M6.bin.605	59.55	1.931	0.609	4228	2904448	4535 m	d__Bacteria	p__Planctomycetota	c__Phycisphaerae	o__Phycisphaerales	f__Phycisphaeraceae	g__	s__
	M6.bin.71	79.26	1.203	0.529	7880	4042444	4535 m	d__Bacteria	p__Planctomycetota	c__Phycisphaerae	o__Phycisphaerales	f__Phycisphaeraceae	g__	s__
	M6.bin.498	98.86	0	0.606	49910	3870261	4535 m	d__Bacteria	p__Planctomycetota	c__Phycisphaerae	o__Phycisphaerales	f__Phycisphaeraceae	g__ARS1224	s__ARS1224 sp002688155
	M6.bin.75	96.52	0	0.567	29279	3581959	4535 m	d__Bacteria	p__Planctomycetota	c__Phycisphaerae	o__Phycisphaerales	f__Phycisphaeraceae	g__GCA-2686995	s__
	M6.bin.503	95.22	1.764	0.554	97204	7045275	4535 m	d__Bacteria	p__Planctomycetota	c__Planctomycetes	o__Pirellulales	f__Pirellulaceae	g__	s__
	M6.bin.505	96.48	0.191	0.542	17072	5197488	4535 m	d__Bacteria	p__Planctomycetota	c__Planctomycetes	o__Pirellulales	f__Pirellulaceae	g__	s__
	M6.bin.592	91.31	2.298	0.486	9367	3937787	4535 m	d__Bacteria	p__Planctomycetota	c__Planctomycetes	o__Pirellulales	f__Pirellulaceae	g__	s__
	M6.bin.179	89.27	3.448	0.579	11420	4566878	4535 m	d__Bacteria	p__Planctomycetota	c__Planctomycetes	o__Pirellulales	f__Pirellulaceae	g__	s__
	M6.bin.781	54.54	3.508	0.563	6109	6591158	4535 m	d__Bacteria	p__Planctomycetota	c__Planctomycetes	o__Pirellulales	f__Pirellulaceae	g__ARS98	s__
	M6.bin.296	96.48	0	0.542	165801	5323008	4535 m	d__Bacteria	p__Planctomycetota	c__Planctomycetes	o__Pirellulales	f__Pirellulaceae	g__GCA-2718815	s__
	M6.bin.327	75.93	4.665	0.579	6933	3789477	4535 m	d__Bacteria	p__Planctomycetota	c__Planctomycetes	o__Pirellulales	f__Pirellulaceae	g__SAT2750	s__
	M6.bin.409	74.17	0	0.589	6897	3645138	4535 m	d__Bacteria	p__Planctomycetota	c__Planctomycetes	o__Pirellulales	f__Pirellulaceae	g__SAT2750	s__
	M6.bin.369	93.26	1.111	0.574	53411	6329937	4535 m	d__Bacteria	p__Planctomycetota	c__Planctomycetes	o__Planctomycetales	f__Planctomycetaceae	g__	s__
	M6.bin.413	91.04	2.222	0.585	30116	5526267	4535 m	d__Bacteria	p__Planctomycetota	c__Planctomycetes	o__Planctomycetales	f__Planctomycetaceae	g__	s__
	M6.bin.433	92.22	2.222	0.578	23647	6040757	4535 m	d__Bacteria	p__Planctomycetota	c__Planctomycetes	o__Planctomycetales	f__Planctomycetaceae	g__	s__
	M6.bin.460	98.88	2.222	0.67	88434	5206190	4535 m	d__Bacteria	p__Planctomycetota	c__Planctomycetes	o__Planctomycetales	f__Planctomycetaceae	g__	s__
	M6.bin.531	97.63	2.298	0.591	23163	8812159	4535 m	d__Bacteria	p__Planctomycetota	c__Planctomycetes	o__Planctomycetales	f__Planctomycetaceae	g__	s__
	M6.bin.647	93.26	4.646	0.525	21204	8563802	4535 m	d__Bacteria	p__Planctomycetota	c__Planctomycetes	o__Planctomycetales	f__Planctomycetaceae	g__	s__
	M6.bin.836	96.04	1.111	0.57	33203	7792091	4535 m	d__Bacteria	p__Planctomycetota	c__Planctomycetes	o__Planctomycetales	f__Planctomycetaceae	g__	s__
	M6.bin.861	93.19	3.575	0.53	13266	7004565	4535 m	d__Bacteria	p__Planctomycetota	c__Planctomycetes	o__Planctomycetales	f__Planctomycetaceae	g__	s__
	M6.bin.602	52.88	3.66	0.544	3261	2336188	4535 m	d__Bacteria	p__Planctomycetota	c__Planctomycetes	o__Planctomycetales	f__Planctomycetaceae	g__	s__
	M6.bin.244	87.71	3.333	0.566	14283	6169404	4535 m	d__Bacteria	p__Planctomycetota	c__Planctomycetes	o__Planctomycetales	f__Planctomycetaceae	g__	s__
	M6.bin.318	75.54	8.989	0.581	5103	4761941	4535 m	d__Bacteria	p__Planctomycetota	c__Planctomycetes	o__Planctomycetales	f__Planctomycetaceae	g__	s__
	M6.bin.405	86.6	0.37	0.571	12533	5497288	4535 m	d__Bacteria	p__Planctomycetota	c__Planctomycetes	o__Planctomycetales	f__Planctomycetaceae	g__	s__
	M6.bin.452	73.06	0.065	0.579	8505	3828942	4535 m	d__Bacteria	p__Planctomycetota	c__Planctomycetes	o__Planctomycetales	f__Planctomycetaceae	g__	s__
	M6.bin.833	85.88	1.111	0.615	12794	4258954	4535 m	d__Bacteria	p__Planctomycetota	c__Planctomycetes	o__Planctomycetales	f__Planctomycetaceae	g__UBA8437	s__
	M6.bin.85	81.5	2.222	0.646	13467	4510236	4535 m	d__Bacteria	p__Planctomycetota	c__Planctomycetes	o__Planctomycetales	f__Planctomycetaceae	g__UBA8437	s__
	M6.bin.885	77.9	2.777	0.66	7076	4800810	4535 m	d__Bacteria	p__Planctomycetota	c__Planctomycetes	o__Planctomycetales	f__Planctomycetaceae	g__UBA8437	s__
	M6.bin.148	61.18	6.324	0.646	4182	5522666	4535 m	d__Bacteria	p__Myxococcota	c__Polyangia	o__Polyangiales	f__Polyangiaceae	g__SYFR01	s__
	M6.bin.359	63	1.693	0.457	6113	1673250	4535 m	d__Bacteria	c__Gammaproteobacteria	c__Gammaproteobacteria	o__Pseudomonadales	f__Porticoccaceae	g__HTCC2207	s__
	M6.bin.818	81.2	0.8	0.597	21416	1932587	4535 m	d__Archaea	p__Thermoplasmatota	c__Poseidoniia	o__Poseidoniales	f__Poseidoniaceae	g__	s__
	M6.bin.20	63.12	4	0.41	7629	1446836	4535 m	d__Archaea	p__Thermoplasmatota	c__Poseidoniia	o__Poseidoniales	f__Poseidoniaceae	g__MGIIa-K1	s__
	M6.bin.387	82.53	0	0.418	45079	1853540	4535 m	d__Archaea	p__Thermoplasmatota	c__Poseidoniia	o__Poseidoniales	f__Poseidoniaceae	g__MGIIa-L1	s__
	M6.bin.593	57.77	0.8	0.522	3961	3519851	4535 m	d__Archaea	p__Thermoplasmatota	c__Poseidoniia	o__Poseidoniales	f__Poseidoniaceae	g__UBA226	s__
	M6.bin.284	81.69	4	0.539	13455	1945808	4535 m	d__Archaea	p__Thermoplasmatota	c__Poseidoniia	o__Poseidoniales	f__Poseidoniaceae	g__UBA60	s__
	M6.bin.821	73.2	1.733	0.532	10880	1425164	4535 m	d__Archaea	p__Thermoplasmatota	c__Poseidoniia	o__Poseidoniales	f__Poseidoniaceae	g__UBA60	s__UBA60 sp002503395
	M6.bin.572	57.75	0	0.532	13137	2374836	4535 m	d__Bacteria	c__Gammaproteobacteria	c__Gammaproteobacteria	o__Pseudomonadales	f__Pseudohongiellaceae	g__UBA9145	s__
	M6.bin.112	74.48	2.716	0.51	6230	3319366	4535 m	d__Bacteria	c__Gammaproteobacteria	c__Gammaproteobacteria	o__Pseudomonadales	f__Pseudohongiellaceae	g__UBA9145	s__
	M6.bin.759	85.32	1.189	0.369	13898	2884864	4535 m	d__Bacteria	c__Gammaproteobacteria	c__Gammaproteobacteria	o__Enterobacterales	f__Psychromonadaceae	g__Psychromonas	s__
	M6.bin.415	95.37	0.99	0.591	32478	1678329	4535 m	d__Bacteria	p__Chloroflexota	c__Dehalococcoidia	o__UBA6952	f__QGNO01	g__	s__
	M6.bin.659	72.05	3.168	0.538	7602	1057749	4535 m	d__Bacteria	p__Chloroflexota	c__Dehalococcoidia	o__UBA6952	f__QGNO01	g__	s__
	M6.bin.680	87.2	1.098	0.635	25083	3407409	4535 m	d__Bacteria	p__Acidobacteriota	c__Thermoanaerobaculia	o__UBA5704	f__QQVD01	g__	s__
	M6.bin.89	69.12	0	0.568	5284	3289529	4535 m	d__Bacteria	c__Alphaproteobacteria	c__Alphaproteobacteria	o__Rhodobacterales	f__Rhodobacteraceae	g__56-14-T64	s__
	M6.bin.337	92.99	0.161	0.601	12374	2591278	4535 m	d__Bacteria	c__Alphaproteobacteria	c__Alphaproteobacteria	o__Rhodobacterales	f__Rhodobacteraceae	g__NORP110	s__
	M6.bin.70	85.55	2.028	0.683	6462	2882734	4535 m	d__Bacteria	c__Alphaproteobacteria	c__Alphaproteobacteria	o__Rhodobacterales	f__Rhodobacteraceae	g__Palleronia	s__Palleronia sp000743715
	M6.bin.643	66.26	0.506	0.532	6331	1740129	4535 m	d__Bacteria	c__Alphaproteobacteria	c__Alphaproteobacteria	o__Rhodobacterales	f__Rhodobacteraceae	g__UBA3077	s__
	M6.bin.101	95.67	4.273	0.541	25582	3196443	4535 m	d__Bacteria	p__Acidobacteriota	c__UBA6911	o__UBA6911	f__RPQK01	g__	s__
	M6.bin.273	96.58	0.854	0.43	128577	2287218	4535 m	d__Bacteria	p__Acidobacteriota	c__UBA6911	o__UBA6911	f__RPQK01	g__	s__
	M6.bin.60	92.68	1.994	0.551	20493	3165233	4535 m	d__Bacteria	p__Acidobacteriota	c__UBA6911	o__UBA6911	f__RPQK01	g__	s__
	M6.bin.357	75.83	6.41	0.579	7816	2603917	4535 m	d__Bacteria	p__Acidobacteriota	c__UBA6911	o__UBA6911	f__RPQK01	g__	s__
	M6.bin.445	81.82	1.282	0.555	7374	3436826	4535 m	d__Bacteria	p__Acidobacteriota	c__UBA6911	o__UBA6911	f__RPQK01	g__	s__
	M6.bin.542	88.03	1.709	0.493	315963	1779118	4535 m	d__Bacteria	p__Acidobacteriota	c__UBA6911	o__UBA6911	f__RPQK01	g__	s__
	M6.bin.576	81.19	6.034	0.581	12570	3640606	4535 m	d__Bacteria	p__Acidobacteriota	c__UBA6911	o__UBA6911	f__RPQK01	g__	s__
	M6.bin.325	60.1	4.152	0.613	4666	2218636	4535 m	d__Bacteria	p__Actinobacteriota	c__Rubrobacteria	o__Rubrobacterales	f__Rubrobacteraceae	g__SIRX01	s__
	M6.bin.472	65.78	2.631	0.583	6465	1948965	4535 m	d__Bacteria	p__Chloroflexota	c__Dehalococcoidia	o__SAR202-VII-2	f__SAR202-VII-2	g__SAR202-VII-2	s__
	M6.bin.682	59.79	1.292	0.37	8989	1444642	4535 m	d__Bacteria	c__Gammaproteobacteria	c__Gammaproteobacteria	o__SAR86	f__SAR86	g__AEGEAN-183	s__
	M6.bin.749	69.19	0.762	0.371	29357	1559134	4535 m	d__Bacteria	c__Gammaproteobacteria	c__Gammaproteobacteria	o__SAR86	f__SAR86	g__AEGEAN-183	s__
	M6.bin.378	96.11	2.732	0.604	36224	5228559	4535 m	d__Bacteria	p__Verrucomicrobiota	c__Kiritimatiellae	o__SLOV01	f__SLOV01	g__	s__
	M6.bin.730	89.48	7.007	0.499	8493	1670057	4535 m	d__Bacteria	p__Planctomycetota	c__Phycisphaerae	o__Phycisphaerales	f__SM1A02	g__	s__
	M6.bin.873	89.47	2.551	0.452	5346	1564434	4535 m	d__Bacteria	p__Planctomycetota	c__Phycisphaerae	o__Phycisphaerales	f__SM1A02	g__	s__
	M6.bin.408	69.59	2.272	0.446	7687	1175710	4535 m	d__Bacteria	p__Planctomycetota	c__Phycisphaerae	o__Phycisphaerales	f__SM1A02	g__GCA-002718515	s__
	M6.bin.649	63.5	6.937	0.46	8131	1724804	4535 m	d__Bacteria	p__Planctomycetota	c__Phycisphaerae	o__Phycisphaerales	f__SM1A02	g__GCA-002718515	s__
	M6.bin.765	69.05	4.545	0.5	6729	1183996	4535 m	d__Bacteria	p__Planctomycetota	c__Phycisphaerae	o__Phycisphaerales	f__SM1A02	g__GCA-002718515	s__
	M6.bin.124	84.37	2.944	0.444	10629	1585342	4535 m	d__Bacteria	p__Planctomycetota	c__Phycisphaerae	o__Phycisphaerales	f__SM1A02	g__GCA-002718515	s__
	M6.bin.79	80.37	1.771	0.449	14550	1350684	4535 m	d__Bacteria	p__Planctomycetota	c__Phycisphaerae	o__Phycisphaerales	f__SM1A02	g__GCA-002718515	s__
	M6.bin.83	85.3	4.11	0.451	12347	1514240	4535 m	d__Bacteria	p__Planctomycetota	c__Phycisphaerae	o__Phycisphaerales	f__SM1A02	g__GCA-002718515	s__
	M6.bin.53	95.02	1.136	0.587	21296	2325915	4535 m	d__Bacteria	p__Planctomycetota	c__Phycisphaerae	o__Phycisphaerales	f__SM1A02	g__SP202	s__
	M6.bin.82	98.29	1.704	0.647	12822	2220821	4535 m	d__Bacteria	p__Planctomycetota	c__Phycisphaerae	o__Phycisphaerales	f__SM1A02	g__UBA12567	s__
	M6.bin.609	93.11	1.136	0.559	23716	4355421	4535 m	d__Bacteria	p__Planctomycetota	c__Phycisphaerae	o__Sedimentisphaerales	f__SM23-30	g__	s__
	M6.bin.252	95.72	1.098	0.431	29181	3269997	4535 m	d__Bacteria	p__SM23-31	c__SM23-31	o__SM23-31	f__SM23-31	g__	s__
	M6.bin.565	97.17	0	0.525	65477	3078958	4535 m	d__Bacteria	c__Alphaproteobacteria	c__Alphaproteobacteria	o__SMXP01	f__SMXP01	g__SMXP01	s__
	M6.bin.679	97.38	2.991	0.601	90991	3401288	4535 m	d__Bacteria	p__Acidobacteriota	c__Bin61	o__Bin61	f__SMYC01	g__	s__
	M6.bin.828	96.1	3.589	0.604	19423	6363557	4535 m	d__Bacteria	p__Acidobacteriota	c__Bin61	o__Bin61	f__SMYC01	g__SMYC01	s__
	M6.bin.411	58.25	2.419	0.642	3968	1806555	4535 m	d__Bacteria	c__Alphaproteobacteria	c__Alphaproteobacteria	o__Sphingomonadales	f__Sphingomonadaceae	g__Erythrobacter_A	s__Erythrobacter_A flavus
	M6.bin.567	67.24	0	0.615	31192	1880472	4535 m	d__Bacteria	p__Actinobacteriota	c__Acidimicrobiia	o__UBA5794	f__SZUA-232	g__	s__
	M6.bin.547	86.47	3.907	0.509	11927	3121176	4535 m	d__Bacteria	c__Gammaproteobacteria	c__Gammaproteobacteria	o__Xanthomonadales	f__SZUA-36	g__SZUA-36	s__
	M6.bin.613	65.03	2.197	0.4	14145	1320876	4535 m	d__Bacteria	p__Marinisomatota	c__Marinisomatia	o__Marinisomatales	f__TCS55	g__TCS55	s__
	M6.bin.792	51.04	1.098	0.38	8449	1017751	4535 m	d__Bacteria	p__Marinisomatota	c__Marinisomatia	o__Marinisomatales	f__TCS55	g__UBA2126	s__UBA2126 sp004124385
	M6.bin.740	59.27	5.466	0.625	4212	1151341	4535 m	d__Archaea	p__Thermoplasmatota	c__Poseidoniia	o__Poseidoniales	f__Thalassarchaeaceae	g__	s__
	M6.bin.230	77.69	2.4	0.596	19831	1802661	4535 m	d__Archaea	p__Thermoplasmatota	c__Poseidoniia	o__Poseidoniales	f__Thalassarchaeaceae	g__	s__
	M6.bin.209	78.27	3.866	0.556	6746	1595842	4535 m	d__Archaea	p__Thermoplasmatota	c__Poseidoniia	o__Poseidoniales	f__Thalassarchaeaceae	g__MGIIb-O1	s__MGIIb-O1 sp002498525
	M6.bin.220	67.55	0.8	0.446	15570	1686105	4535 m	d__Archaea	p__Thermoplasmatota	c__Poseidoniia	o__Poseidoniales	f__Thalassarchaeaceae	g__MGIIb-Q1	s__
	M6.bin.788	52.18	0.8	0.57	5215	1231117	4535 m	d__Archaea	p__Thermoplasmatota	c__Poseidoniia	o__Poseidoniales	f__Thalassarchaeaceae	g__MGIIb-Q1	s__MGIIb-Q1 sp002505495
	M6.bin.811	77.71	2.649	0.419	22465	1445349	4535 m	d__Bacteria	c__Gammaproteobacteria	c__Gammaproteobacteria	o__PS1	f__Thioglobaceae	g__	s__
	M6.bin.351	75.75	0.662	0.368	14702	1200848	4535 m	d__Bacteria	c__Gammaproteobacteria	c__Gammaproteobacteria	o__PS1	f__Thioglobaceae	g__Thioglobus	s__
	M6.bin.908	78.03	1.324	0.386	42331	1422118	4535 m	d__Bacteria	c__Gammaproteobacteria	c__Gammaproteobacteria	o__PS1	f__Thioglobaceae	g__Thioglobus	s__
	M6.bin.425	70.98	3.846	0.543	6035	1673105	4535 m	d__Bacteria	p__Actinobacteriota	c__Acidimicrobiia	o__Acidimicrobiales	f__TK06	g__UBA2110	s__
	M6.bin.700	94.62	0.684	0.3	21359	1660735	4535 m	d__Bacteria	c__Alphaproteobacteria	c__Alphaproteobacteria	o__TMED109	f__TMED109	g__GCA-2684605	s__
	M6.bin.800	92.07	2.185	0.532	50181	2619426	4535 m	d__Bacteria	p__Bacteroidota	c__Rhodothermia	o__Rhodothermales	f__UBA10348	g__UBA10348	s__
	M6.bin.293	67.08	1.689	0.61	7925	2288974	4535 m	d__Bacteria	p__Verrucomicrobiota	c__Verrucomicrobiae	o__Pedosphaerales	f__UBA1096	g__UBA1096	s__
	M6.bin.763	64.46	0	0.611	7621	1731197	4535 m	d__Bacteria	p__Verrucomicrobiota	c__Verrucomicrobiae	o__Pedosphaerales	f__UBA1096	g__UBA1096	s__
	M6.bin.287	59.85	3.378	0.605	5103	1636334	4535 m	d__Bacteria	p__Verrucomicrobiota	c__Verrucomicrobiae	o__Pedosphaerales	f__UBA1100	g__	s__
	M6.bin.507	96.69	2.178	0.548	23608	3318846	4535 m	d__Bacteria	p__Chloroflexota	c__Dehalococcoidia	o__SAR202	f__UBA11138	g__	s__
	M6.bin.877	93.06	0	0.625	47671	2586703	4535 m	d__Bacteria	p__Chloroflexota	c__Dehalococcoidia	o__SAR202	f__UBA11138	g__	s__
	M6.bin.310	80.85	3.96	0.64	19932	1939948	4535 m	d__Bacteria	p__Chloroflexota	c__Dehalococcoidia	o__SAR202	f__UBA11138	g__	s__
	M6.bin.838	95.7	1.188	0.548	24828	2778160	4535 m	d__Bacteria	p__Chloroflexota	c__Dehalococcoidia	o__SAR202	f__UBA11138	g__Casp-Chloro-G4	s__
	M6.bin.745	92.54	3.168	0.543	24333	4182435	4535 m	d__Bacteria	p__Chloroflexota	c__Dehalococcoidia	o__SAR202	f__UBA11138	g__UBA1123	s__
	M6.bin.869	83.52	6.237	0.558	8804	2988990	4535 m	d__Bacteria	p__Chloroflexota	c__Dehalococcoidia	o__SAR202	f__UBA11138	g__UBA1123	s__UBA1123 sp002313895
	M6.bin.514	63.66	2.475	0.576	8723	1381553	4535 m	d__Bacteria	p__Chloroflexota	c__Dehalococcoidia	o__UBA1127	f__UBA1127	g__UBA1127	s__
	M6.bin.234	94.08	1.075	0.524	32919	2159800	4535 m	d__Bacteria	p__Planctomycetota	c__UBA1135	o__UBA1135	f__UBA1135	g__GCA-2705055	s__
	M6.bin.852	78.76	0.063	0.554	6262	2045581	4535 m	d__Bacteria	p__Planctomycetota	c__UBA1135	o__UBA1135	f__UBA1135	g__NORP165	s__NORP165 sp002400895
	M6.bin.227	86.2	1.075	0.623	15727	1953094	4535 m	d__Bacteria	p__Planctomycetota	c__UBA1135	o__UBA1135	f__UBA1135	g__UBA1135	s__UBA1135 sp002311925
	M6.bin.28	94.73	2.15	0.579	49122	3005884	4535 m	d__Bacteria	p__Planctomycetota	c__UBA8108	o__UBA1146	f__UBA1146	g__QNYK01	s__QNYK01 sp003973385
	M6.bin.406	59.21	6.989	0.575	4094	1679093	4535 m	d__Bacteria	p__Planctomycetota	c__UBA8108	o__UBA1146	f__UBA1146	g__UBA1146	s__UBA1146 sp002311345
	M6.bin.657	73.21	0	0.598	20406	2123502	4535 m	d__Bacteria	p__Chloroflexota	c__Dehalococcoidia	o__UBA1151	f__UBA1151	g__GCA-2730555	s__
	M6.bin.207	65.96	0	0.595	30040	1869547	4535 m	d__Bacteria	p__Chloroflexota	c__Dehalococcoidia	o__UBA1151	f__UBA1151	g__GCA-2730555	s__
	M6.bin.707	93.39	0	0.616	39155	2624054	4535 m	d__Bacteria	p__Chloroflexota	c__Dehalococcoidia	o__UBA1151	f__UBA1151	g__UBA1151	s__
	M6.bin.396	95.21	0	0.57	34706	2836128	4535 m	d__Bacteria	p__Chloroflexota	c__Dehalococcoidia	o__UBA1151	f__UBA1151	g__UBA1151	s__UBA1151 sp002311865
	M6.bin.21	84.59	2.727	0.471	12857	1849732	4535 m	d__Bacteria	p__Chloroflexota	c__Anaerolineae	o__Anaerolineales	f__UBA11579	g__	s__
	M6.bin.499	80.53	3.418	0.658	6656	2822988	4535 m	d__Bacteria	p__Actinobacteriota	c__Acidimicrobiia	o__Acidimicrobiales	f__UBA11606	g__	s__
	M6.bin.321	84.14	2	0.512	40695	2501431	4535 m	d__Bacteria	p__Chloroflexota	c__Anaerolineae	o__Anaerolineales	f__UBA11657	g__	s__
	M6.bin.698	88.18	1.09	0.421	15491	2953221	4535 m	d__Bacteria	p__Chloroflexota	c__Anaerolineae	o__Anaerolineales	f__UBA11657	g__UBA11657	s__UBA11657 sp002311455
	M6.bin.820	58.56	0.934	0.417	8074	772355	4535 m	d__Archaea	p__Nanoarchaeota	c__Nanoarchaeia	o__Woesearchaeales	f__UBA11716	g__	s__
	M6.bin.750	93.2	6.481	0.673	34030	3219389	4535 m	d__Bacteria	p__Chloroflexota	c__UBA11872	o__UBA11872	f__UBA11872	g__	s__
	M6.bin.823	67.19	0	0.671	20217	2612697	4535 m	d__Bacteria	p__Chloroflexota	c__UBA11872	o__UBA11872	f__UBA11872	g__	s__
	M6.bin.447	87.09	0.653	0.405	45200	1178427	4535 m	d__Archaea	p__Halobacteriota	c__Halobacteria	o__Halobacteriales	f__UBA12382	g__UBA12382	s__
	M6.bin.126	78.17	1.391	0.556	11673	2221820	4535 m	d__Bacteria	c__Alphaproteobacteria	c__Alphaproteobacteria	o__UBA1301	f__UBA1301	g__	s__
	M6.bin.343	64.83	0.258	0.387	9289	1405702	4535 m	d__Bacteria	p__Marinisomatota	c__Marinisomatia	o__Marinisomatales	f__UBA1611	g__GCA-2722105	s__
	M6.bin.422	57.14	1.098	0.375	14322	1255132	4535 m	d__Bacteria	p__Marinisomatota	c__Marinisomatia	o__Marinisomatales	f__UBA1611	g__GCA-2722105	s__
	M6.bin.607	57.14	3.296	0.442	9204	961386	4535 m	d__Bacteria	p__Marinisomatota	c__Marinisomatia	o__Marinisomatales	f__UBA2128	g__UBA2128	s__UBA2128 sp002402135
	M6.bin.429	90.79	2.902	0.6	27581	4433342	4535 m	d__Bacteria	c__Alphaproteobacteria	c__Alphaproteobacteria	o__Rhodospirillales	f__UBA2165	g__GCA-2687515	s__
	M6.bin.762	95.63	0.995	0.491	35392	3282576	4535 m	d__Bacteria	c__Alphaproteobacteria	c__Alphaproteobacteria	o__Rhodospirillales	f__UBA2165	g__UBA2165	s__
	M6.bin.161	58.56	1.68	0.396	3872	1030148	4535 m	d__Bacteria	p__Desulfobacterota_D	c__UBA1144	o__UBA2774	f__UBA2774	g__CR02bin9	s__CR02bin9 sp004356555
	M6.bin.523	88.11	0.165	0.634	45257	1800686	4535 m	d__Bacteria	p__Chloroflexota	c__Dehalococcoidia	o__SAR202	f__UBA2962	g__	s__
	M6.bin.589	85.94	0.165	0.661	13827	1989626	4535 m	d__Bacteria	p__Chloroflexota	c__Dehalococcoidia	o__UBA2963	f__UBA2963	g__	s__
	M6.bin.900	78.73	7.425	0.652	8647	2300221	4535 m	d__Bacteria	p__Chloroflexota	c__Dehalococcoidia	o__UBA2963	f__UBA2963	g__	s__
	M6.bin.261	68.86	3.508	0.633	7878	1481820	4535 m	d__Bacteria	p__Chloroflexota	c__Dehalococcoidia	o__UBA2963	f__UBA2963	g__	s__
	M6.bin.889	68.44	2.97	0.664	6492	1388634	4535 m	d__Bacteria	p__Chloroflexota	c__Dehalococcoidia	o__UBA2963	f__UBA2963	g__	s__
	M6.bin.489	94.87	2.197	0.575	26786	5418416	4535 m	d__Bacteria	p__Latescibacterota	c__UBA2968	o__UBA2968	f__UBA2968	g__	s__
	M6.bin.624	67.02	2.97	0.674	12379	1671563	4535 m	d__Bacteria	p__Chloroflexota	c__Dehalococcoidia	o__UBA2979	f__UBA2979	g__	s__
	M6.bin.697	96	1.485	0.595	20855	1925813	4535 m	d__Bacteria	p__Chloroflexota	c__Dehalococcoidia	o__UBA2985	f__UBA2985	g__	s__
	M6.bin.196	89.18	0	0.516	15612	2910195	4535 m	d__Bacteria	p__Verrucomicrobiota	c__Verrucomicrobiae	o__Opitutales	f__UBA2987	g__	s__
	M6.bin.688	96.95	0	0.446	53939	3324790	4535 m	d__Bacteria	p__Verrucomicrobiota	c__Verrucomicrobiae	o__Opitutales	f__UBA2987	g__PNEW01	s__
	M6.bin.760	90.44	4.56	0.492	16875	5778959	4535 m	d__Bacteria	p__Verrucomicrobiota	c__Verrucomicrobiae	o__Opitutales	f__UBA2995	g__UBA2995	s__
	M6.bin.732	79.48	0.854	0.456	149479	1359705	4535 m	d__Bacteria	p__Acidobacteriota	c__Vicinamibacteria	o__Vicinamibacterales	f__UBA2999	g__UBA2999	s__
	M6.bin.62	92.93	7.376	0.571	29261	3948559	4535 m	d__Bacteria	p__Chloroflexota	c__Dehalococcoidia	o__UBA3495	f__UBA3495	g__	s__
	M6.bin.527	91.74	6.93	0.598	26348	3047615	4535 m	d__Bacteria	p__Chloroflexota	c__Dehalococcoidia	o__UBA3495	f__UBA3495	g__	s__
	M6.bin.656	89.36	0.99	0.58	37279	2704982	4535 m	d__Bacteria	p__Chloroflexota	c__Dehalococcoidia	o__UBA3495	f__UBA3495	g__	s__
	M6.bin.56	67.98	8.8	0.595	24989	2824859	4535 m	d__Bacteria	p__Chloroflexota	c__Dehalococcoidia	o__UBA3495	f__UBA3495	g__	s__
	M6.bin.376	60	1.386	0.544	10665	2670305	4535 m	d__Bacteria	p__Chloroflexota	c__Dehalococcoidia	o__UBA3495	f__UBA3495	g__	s__
	M6.bin.107	83.82	2.288	0.594	25472	3671685	4535 m	d__Bacteria	p__Chloroflexota	c__Dehalococcoidia	o__UBA3495	f__UBA3495	g__Bin22	s__
	M6.bin.317	88.08	0.11	0.546	22166	2997016	4535 m	d__Bacteria	p__Chloroflexota	c__Dehalococcoidia	o__UBA3495	f__UBA3495	g__Casp-Chloro-G3	s__
	M6.bin.165	81.35	1.98	0.607	59410	2639843	4535 m	d__Bacteria	p__Chloroflexota	c__Dehalococcoidia	o__UBA3495	f__UBA3495	g__Io17-Chloro-G2	s__
	M6.bin.377	71.78	1.08	0.6	13272	1692468	4535 m	d__Bacteria	p__Chloroflexota	c__Dehalococcoidia	o__UBA3495	f__UBA3495	g__Io17-Chloro-G2	s__
	M6.bin.399	91.25	3.008	0.585	14281	3101575	4535 m	d__Bacteria	p__Chloroflexota	c__Dehalococcoidia	o__UBA3495	f__UBA3495	g__UBA1141	s__
	M6.bin.718	97.02	6.93	0.546	66163	3441127	4535 m	d__Bacteria	p__Chloroflexota	c__Dehalococcoidia	o__UBA3495	f__UBA3495	g__UBA1141	s__UBA1141 sp002311385
	M6.bin.130	88.28	9.515	0.58	34398	3007455	4535 m	d__Bacteria	p__Chloroflexota	c__Dehalococcoidia	o__UBA3495	f__UBA3495	g__UBA9611	s__
	M6.bin.500	75.24	1.98	0.597	21883	2724850	4535 m	d__Bacteria	p__Chloroflexota	c__Dehalococcoidia	o__UBA3495	f__UBA3495	g__UBA9611	s__
	M6.bin.313	74.25	2.31	0.605	33608	2962166	4535 m	d__Bacteria	p__Chloroflexota	c__Dehalococcoidia	o__UBA3495	f__UBA3495	g__UBA9611	s__
	M6.bin.108	71.94	2.97	0.55	24027	2725087	4535 m	d__Bacteria	p__Chloroflexota	c__Dehalococcoidia	o__UBA3495	f__UBA3495	g__UBA9611	s__
	M6.bin.839	66.24	2.178	0.59	30269	2463334	4535 m	d__Bacteria	p__Chloroflexota	c__Dehalococcoidia	o__UBA3495	f__UBA3495	g__UBA9611	s__
	M6.bin.534	81.7	3.87	0.597	7883	3602674	4535 m	d__Bacteria	p__Myxococcota	c__UBA9042	o__UBA3505	f__UBA3505	g__	s__
	M6.bin.136	91.69	2.58	0.585	43689	2726843	4535 m	d__Bacteria	p__Myxococcota_A	c__UBA9160	o__UBA9160	f__UBA4427	g__	s__
	M6.bin.871	90.78	0.384	0.43	48284	1631606	4535 m	d__Bacteria	c__Gammaproteobacteria	c__Gammaproteobacteria	o__UBA4486	f__UBA4486	g__SMWN01	s__
	M6.bin.291	87.85	0	0.419	87522	653186	4535 m	d__Archaea	p__Undinarchaeota	c__Undinarchaeia	o__Undinarchaeales	f__UBA55	g__UBA55	s__UBA55 sp002495465
	M6.bin.99	53.15	0	0.301	44980	573768	4535 m	d__Archaea	p__Thermoproteota	c__Nitrososphaeria	o__Nitrososphaerales	f__UBA57	g__UBA57	s__
	M6.bin.492	96.63	2.912	0.325	29887	819832	4535 m	d__Archaea	p__Thermoproteota	c__Nitrososphaeria	o__Nitrososphaerales	f__UBA57	g__UBA57	s__UBA57 sp002494565
	M6.bin.414	88.6	1.243	0.589	28308	2552828	4535 m	d__Bacteria	c__Gammaproteobacteria	c__Gammaproteobacteria	o__UBA6522	f__UBA6522	g__SMWC01	s__
	M6.bin.178	82.2	1.144	0.502	69729	2289575	4535 m	d__Bacteria	c__Gammaproteobacteria	c__Gammaproteobacteria	o__UBA6522	f__UBA6522	g__UBA6522	s__UBA6522 sp002311835
	M6.bin.778	81.37	0	0.631	40998	2489493	4535 m	d__Bacteria	c__Alphaproteobacteria	c__Alphaproteobacteria	o__UBA6615	f__UBA6615	g__	s__
	M6.bin.560	92.73	3.418	0.605	16256	5883886	4535 m	d__Bacteria	p__Acidobacteriota	c__Acidobacteriae	o__Bryobacterales	f__UBA6623	g__	s__
	M6.bin.467	90.59	6.837	0.598	14276	6337144	4535 m	d__Bacteria	p__Acidobacteriota	c__Acidobacteriae	o__Bryobacterales	f__UBA6623	g__	s__
	M6.bin.73	86.35	3.418	0.588	12594	4044807	4535 m	d__Bacteria	p__Acidobacteriota	c__Acidobacteriae	o__Bryobacterales	f__UBA6623	g__	s__
	M6.bin.91	91.23	1.709	0.617	19765	4650729	4535 m	d__Bacteria	p__Acidobacteriota	c__Acidobacteriae	o__Bryobacterales	f__UBA6623	g__UBA6623	s__
	M6.bin.502	66.17	4.95	0.627	4003	975074	4535 m	d__Bacteria	p__Chloroflexota	c__Dehalococcoidia	o__UBA6926	f__UBA6926	g__	s__
	M6.bin.637	87.56	3.555	0.389	14809	1864802	4535 m	d__Bacteria	p__Chloroflexota	c__Dehalococcoidia	o__SAR202	f__UBA6927	g__UBA6927	s__
	M6.bin.746	68.96	0	0.645	67751	3448559	4535 m	d__Bacteria	p__Gemmatimonadota	c__Gemmatimonadetes	o__SG8-23	f__UBA6960	g__	s__
	M6.bin.267	75.04	3.296	0.636	25351	3057002	4535 m	d__Bacteria	p__Gemmatimonadota	c__Gemmatimonadetes	o__SG8-23	f__UBA6960	g__UBA1138	s__
	M6.bin.229	86.99	5.494	0.64	30655	3709821	4535 m	d__Bacteria	p__Gemmatimonadota	c__Gemmatimonadetes	o__SG8-23	f__UBA6960	g__UBA1138	s__UBA1138 sp003447875
	M6.bin.483	57.75	0	0.449	44306	726070	4535 m	d__Bacteria	p__Gemmatimonadota	c__Gemmatimonadetes	o__SG8-23	f__UBA6960	g__UBA6934	s__
	M6.bin.189	87.84	1.098	0.556	66170	2108258	4535 m	d__Bacteria	p__Gemmatimonadota	c__Gemmatimonadetes	o__SG8-23	f__UBA6960	g__UBA887	s__UBA887 sp002311875
	M6.bin.353	59.27	0	0.468	8461	1318794	4535 m	d__Archaea	p__Nanoarchaeota	c__Nanoarchaeia	o__Pacearchaeales	f__UBA73	g__ARS50	s__
	M6.bin.854	70.11	0	0.551	57512	1952069	4535 m	d__Bacteria	p__Planctomycetota	c__Planctomycetes	o__Pirellulales	f__UBA7805	g__	s__
	M6.bin.14	81.54	0	0.509	56485	2181775	4535 m	d__Bacteria	p__Planctomycetota	c__Planctomycetes	o__Pirellulales	f__UBA7805	g__UBA7805	s__
	M6.bin.712	68.1	0.869	0.63	10769	2110133	4535 m	d__Bacteria	c__Alphaproteobacteria	c__Alphaproteobacteria	o__UBA7887	f__UBA7887	g__	s__
	M6.bin.391	78.84	1.492	0.635	16638	2273568	4535 m	d__Bacteria	c__Alphaproteobacteria	c__Alphaproteobacteria	o__UBA7887	f__UBA7887	g__	s__
	M6.bin.532	87.26	1.449	0.661	24561	3063573	4535 m	d__Bacteria	c__Alphaproteobacteria	c__Alphaproteobacteria	o__UBA7887	f__UBA7887	g__	s__
	M6.bin.366	89.92	0.497	0.5	24044	2355612	4535 m	d__Bacteria	c__Alphaproteobacteria	c__Alphaproteobacteria	o__UBA7887	f__UBA7887	g__MarineAlpha9-Bin7	s__MarineAlpha9-Bin7 sp002937585
	M6.bin.374	63.26	2.229	0.644	5310	3079411	4535 m	d__Bacteria	p__Myxococcota	c__UBA796	o__UBA796	f__UBA796	g__	s__
	M6.bin.646	55.17	0	0.676	5117	3156472	4535 m	d__Bacteria	p__Myxococcota	c__UBA796	o__UBA796	f__UBA796	g__	s__
	M6.bin.430	91.84	2.363	0.599	12490	4467001	4535 m	d__Bacteria	p__Myxococcota	c__UBA796	o__UBA796	f__UBA796	g__UBA796	s__
	M6.bin.517	68.51	0.499	0.39	15003	963284	4535 m	d__Bacteria	p__Marinisomatota	c__Marinisomatia	o__Marinisomatales	f__UBA8229	g__UBA8229	s__
	M6.bin.904	80.28	1.709	0.557	188570	2406351	4535 m	d__Bacteria	p__Acidobacteriota	c__Vicinamibacteria	o__Vicinamibacterales	f__UBA823	g__UBA11600	s__
	M6.bin.237	91.14	2.497	0.595	32000	4813970	4535 m	d__Bacteria	p__Latescibacterota	c__UBA2968	o__UBA8231	f__UBA8231	g__	s__
	M6.bin.199	50.01	1.098	0.631	4442	2407867	4535 m	d__Bacteria	p__Latescibacterota	c__UBA2968	o__UBA8231	f__UBA8231	g__	s__
	M6.bin.495	83.91	1.098	0.596	15038	3716953	4535 m	d__Bacteria	p__Latescibacterota	c__UBA2968	o__UBA8231	f__UBA8231	g__	s__
	M6.bin.715	94.99	5.174	0.62	22904	7349845	4535 m	d__Bacteria	p__Latescibacterota	c__UBA2968	o__UBA8231	f__UBA8231	g__GCA-2725915	s__
	M6.bin.373	85.71	4.395	0.638	29263	5184771	4535 m	d__Bacteria	p__Latescibacterota	c__UBA2968	o__UBA8231	f__UBA8231	g__UBA8231	s__
	M6.bin.23	92.3	0.902	0.605	20328	3664147	4535 m	d__Bacteria	p__Nitrospinota_A	c__UBA8248	o__UBA8248	f__UBA8248	g__UBA8248	s__
	M6.bin.805	93.58	0.854	0.592	13540	3353533	4535 m	d__Bacteria	p__Nitrospinota_A	c__UBA8248	o__UBA8248	f__UBA8248	g__UBA8248	s__
	M6.bin.304	91.08	2.318	0.618	21876	3507755	4535 m	d__Bacteria	c__Alphaproteobacteria	c__Alphaproteobacteria	o__UBA828	f__UBA828	g__	s__
	M6.bin.11	94.01	3.418	0.464	39048	1927722	4535 m	d__Bacteria	p__Acidobacteriota	c__Vicinamibacteria	o__Vicinamibacterales	f__UBA8438	g__	s__
	M6.bin.156	54.7	0.854	0.625	94071	2191522	4535 m	d__Bacteria	p__Acidobacteriota	c__Vicinamibacteria	o__Vicinamibacterales	f__UBA8438	g__	s__
	M6.bin.128	84.27	4.273	0.519	24327	2888412	4535 m	d__Bacteria	p__Acidobacteriota	c__Vicinamibacteria	o__Vicinamibacterales	f__UBA8438	g__	s__
	M6.bin.96	79.65	6	0.629	8401	2848044	4535 m	d__Bacteria	p__Acidobacteriota	c__Vicinamibacteria	o__Vicinamibacterales	f__UBA8438	g__	s__
	M6.bin.864	61.72	1.724	0.655	18717	5276576	4535 m	d__Bacteria	p__Acidobacteriota	c__Vicinamibacteria	o__Vicinamibacterales	f__UBA8438	g__UBA8438	s__
	M6.bin.168	82.05	0.908	0.657	23730	4508675	4535 m	d__Bacteria	p__Acidobacteriota	c__Vicinamibacteria	o__Vicinamibacterales	f__UBA8438	g__UBA8438	s__
	M6.bin.389	84.48	0	0.65	44639	3554922	4535 m	d__Bacteria	p__Acidobacteriota	c__UBA890	o__UBA890	f__UBA890	g__	s__
	M6.bin.586	89.87	3.548	0.673	9321	4700247	4535 m	d__Bacteria	p__Myxococcota	c__UBA796	o__UBA9615	f__UBA9615	g__UBA6601	s__
	M6.bin.439	76.29	1.995	0.492	16804	1489187	4535 m	d__Bacteria	c__Gammaproteobacteria	c__Gammaproteobacteria	o__Woeseiales	f__Woeseiaceae	g__	s__
	M6.bin.906	82.45	3.759	0.546	26507	3079885	4535 m	d__Bacteria	c__Gammaproteobacteria	c__Gammaproteobacteria	o__Woeseiales	f__Woeseiaceae	g__	s__
	M6.bin.308	66.93	2.963	0.573	6345	2429692	4535 m	d__Bacteria	c__Gammaproteobacteria	c__Gammaproteobacteria	o__Woeseiales	f__Woeseiaceae	g__SZUA-117	s__
	M6.bin.30	65.2	5.806	0.497	3288	4460081	4535 m	d__Bacteria	p__Myxococcota	c__XYA12-FULL-58-9	o__XYA12-FULL-58-9	f__XYA12-FULL-58-9	g__	s__
	M6.bin.457	89.74	1.452	0.576	13549	1321223	4535 m	d__Bacteria	p__Actinobacteriota	c__Acidimicrobiia	o__UBA5794	f__ZC4RG35	g__	s__
	M3.bin.163	88.33	4.144	0.596	7845	1658600	805 m	d__Bacteria	c__Alphaproteobacteria	c__Alphaproteobacteria	o__UBA2966	f__	g__	s__
	M3.bin.408	72.07	1.741	0.546	12306	1333860	805 m	d__Bacteria	c__Alphaproteobacteria	c__Alphaproteobacteria	o__UBA6615	f__	g__	s__
	M3.bin.469	91.38	5.84	0.388	11897	2831592	805 m	d__Bacteria	p__Acidobacteriota	c__Acidobacteriae	o__	f__	g__	s__
	M3.bin.612	76.18	0.854	0.544	23611	2488261	805 m	d__Bacteria	p__Acidobacteriota	c__Acidobacteriae	o__	f__	g__	s__
	M3.bin.774	88.6	1.709	0.593	88871	3016897	805 m	d__Bacteria	p__Acidobacteriota	c__UBA890	o__UBA890	f__	g__	s__
	M3.bin.55	64.27	1.724	0.682	3823	2059763	805 m	d__Bacteria	p__Actinobacteriota	c__Thermoleophilia	o__Gaiellales	f__	g__	s__
	M3.bin.357	86.88	4.816	0.52	36782	2547693	805 m	d__Bacteria	p__Chloroflexota	c__UBA11872	o__UBA11872	f__	g__	s__
	M3.bin.484	83.99	5.148	0.488	13615	2099006	805 m	d__Bacteria	p__Chloroflexota	c__Dehalococcoidia	o__SAR202	f__	g__	s__
	M3.bin.735	80.85	3.96	0.627	15852	2268681	805 m	d__Bacteria	p__Chloroflexota	c__Dehalococcoidia	o__UBA3495	f__	g__	s__
	M3.bin.259	77.19	0	0.635	15287	1694763	805 m	d__Bacteria	p__Chloroflexota	c__Dehalococcoidia	o__UBA1127	f__	g__	s__
	M3.bin.275	65.58	4.95	0.556	11571	1279587	805 m	d__Bacteria	p__Chloroflexota	c__Dehalococcoidia	o__SAR202	f__	g__	s__
	M3.bin.149	65.45	4.725	0.487	5536	1963453	805 m	d__Bacteria	p__Chloroflexota	c__Dehalococcoidia	o__SAR202	f__	g__	s__
	M3.bin.740	71.37	0.84	0.444	25739	2343953	805 m	d__Bacteria	p__Desulfobacterota_B	c__Binatia	o__UBA9968	f__	g__	s__
	M3.bin.156	94.18	1.798	0.596	7618	5560798	805 m	d__Bacteria	p__Latescibacterota	c__UBA2968	o__UBA8231	f__	g__	s__
	M3.bin.49	79.45	6.987	0.536	28073	4407379	805 m	d__Bacteria	p__Latescibacterota	c__	o__	f__	g__	s__
	M3.bin.603	86.19	0.382	0.574	6694	5126888	805 m	d__Bacteria	p__Latescibacterota	c__UBA2968	o__UBA2968	f__	g__	s__
	M3.bin.12	67.63	0.967	0.562	7058	4182252	805 m	d__Bacteria	p__Myxococcota	c__UBA9042	o__PHBI01	f__	g__	s__
	M3.bin.449	54.38	0	0.613	5015	3319710	805 m	d__Bacteria	p__Myxococcota	c__UBA796	o__UBA796	f__	g__	s__
	M3.bin.691	62.3	2.258	0.64	3903	3131788	805 m	d__Bacteria	p__Myxococcota	c__	o__	f__	g__	s__
	M3.bin.643	80.35	6.022	0.595	7001	4446341	805 m	d__Bacteria	p__Myxococcota	c__UBA796	o__UBA796	f__	g__	s__
	M3.bin.327	66.29	2.58	0.605	20287	2298437	805 m	d__Bacteria	p__Myxococcota_A	c__UBA9160	o__UBA9160	f__	g__	s__
	M3.bin.461	94.01	2.735	0.628	20632	3674870	805 m	d__Bacteria	p__Nitrospinota_A	c__UBA8248	o__	f__	g__	s__
	M3.bin.133	72.37	3.988	0.485	10942	2437560	805 m	d__Bacteria	p__Nitrospinota_A	c__UBA8248	o__	f__	g__	s__
	M3.bin.215	81.67	0	0.562	11935	2890262	805 m	d__Bacteria	p__Nitrospinota_A	c__UBA8248	o__	f__	g__	s__
	M3.bin.624	98.83	1.162	0.491	153758	5590463	805 m	d__Bacteria	p__Planctomycetota	c__Planctomycetes	o__	f__	g__	s__
	M3.bin.505	57.75	0	0.591	8127	4000730	805 m	d__Bacteria	p__Planctomycetota	c__UBA8108	o__UBA8108	f__	g__	s__
	M3.bin.738	87.39	2.688	0.687	18954	2174906	805 m	d__Bacteria	p__Planctomycetota	c__UBA1135	o__UBA1135	f__	g__	s__
	M3.bin.625	86.89	5.123	0.589	10930	5155697	805 m	d__Bacteria	p__Verrucomicrobiota	c__Lentisphaeria	o__UBA12247	f__	g__	s__
	M3.bin.615	54.71	2.04	0.603	3943	2137973	805 m	d__Bacteria	p__Verrucomicrobiota	c__Verrucomicrobiae	o__Verrucomicrobiales	f__Akkermansiaceae	g__Roseibacillus	s__
	M3.bin.381	98.91	1.631	0.462	40403	4825917	805 m	d__Bacteria	c__Gammaproteobacteria	c__Gammaproteobacteria	o__Enterobacterales	f__Alteromonadaceae	g__Alteromonas_A	s__
	M3.bin.315	93.11	2.272	0.576	23674	2357912	805 m	d__Bacteria	p__Planctomycetota	c__UBA1135	o__B15-G4	f__B15-G4	g__	s__
	M3.bin.44	60.95	4.95	0.667	3993	2099169	805 m	d__Bacteria	p__Chloroflexota	c__Dehalococcoidia	o__Bin125	f__Bin125	g__	s__
	M3.bin.286	63.96	2.2	0.505	13103	1719851	805 m	d__Bacteria	p__Chloroflexota	c__Dehalococcoidia	o__UBA1151	f__Bin127	g__	s__
	M3.bin.333	89.76	2.97	0.532	15645	2111818	805 m	d__Bacteria	p__Chloroflexota	c__Dehalococcoidia	o__UBA1151	f__Bin127	g__UBA1328	s__
	M3.bin.446	89.96	0.09	0.576	12820	1992038	805 m	d__Bacteria	p__Chloroflexota	c__Dehalococcoidia	o__UBA1151	f__Bin127	g__UBA9455	s__UBA9455 sp002313245
	M3.bin.172	84.16	2.767	0.601	5773	3488895	805 m	d__Bacteria	c__Alphaproteobacteria	c__Alphaproteobacteria	o__Defluviicoccales	f__Defluviicoccaceae	g__	s__
	M3.bin.101	99.84	3.605	0.581	41729	3421353	805 m	d__Bacteria	c__Gammaproteobacteria	c__Gammaproteobacteria	o__Ga0077536	f__Ga0077536	g__	s__
	M3.bin.184	69.78	6.777	0.516	6557	2295376	805 m	d__Bacteria	c__Gammaproteobacteria	c__Gammaproteobacteria	o__Ga0077536	f__Ga0077536	g__UBA11873	s__
	M3.bin.382	80.18	2.789	0.662	6389	3356653	805 m	d__Bacteria	p__Planctomycetota	c__GCA-002687715	o__GCA-002687715	f__GCA-002687715	g__GCA-2683135	s__GCA-2683135 sp002683135
	M3.bin.805	50.61	9.469	0.564	2944	4238423	805 m	d__Bacteria	p__Latescibacterota	c__UBA2968	o__UBA8231	f__GCA-002724215	g__GCA-2724215	s__
	M3.bin.158	81.41	2.197	0.61	6611	5627541	805 m	d__Bacteria	p__Latescibacterota	c__UBA2968	o__UBA8231	f__GCA-002724215	g__GCA-2724215	s__
	M3.bin.457	69.89	0	0.559	6091	2619558	805 m	d__Bacteria	p__Latescibacterota	c__UBA2968	o__UBA2968	f__GCA-2709665	g__	s__
	M3.bin.204	74.26	3.361	0.536	6982	4408586	805 m	d__Bacteria	p__Latescibacterota	c__UBA2968	o__UBA2968	f__GCA-2709665	g__GCA-2709665	s__GCA-2709665 sp002709665
	M3.bin.631	85.1	5.096	0.574	10377	4276439	805 m	d__Bacteria	p__Myxococcota	c__UBA9042	o__GCA-2863065	f__GCA-2863065	g__	s__
	M3.bin.228	50.77	4.782	0.577	4084	2735955	805 m	d__Bacteria	c__Gammaproteobacteria	c__Gammaproteobacteria	o__HK1	f__HK1	g__	s__
	M3.bin.159	90.37	1.296	0.492	57040	4063244	805 m	d__Bacteria	c__Gammaproteobacteria	c__Gammaproteobacteria	o__Pseudomonadales	f__HTCC2089	g__GCA-2697205	s__GCA-2697205 sp002697205
	M3.bin.150	62.11	4.574	0.531	8892	2064077	805 m	d__Bacteria	c__Gammaproteobacteria	c__Gammaproteobacteria	o__Pseudomonadales	f__HTCC2089	g__UBA11889	s__UBA11889 sp002715785
	M3.bin.146	90.47	5.432	0.507	29309	4311505	805 m	d__Bacteria	c__Gammaproteobacteria	c__Gammaproteobacteria	o__Pseudomonadales	f__HTCC2089	g__UBA9659	s__
	M3.bin.142	74.99	6.448	0.525	15826	2627637	805 m	d__Bacteria	p__Verrucomicrobiota	c__Verrucomicrobiae	o__Opitutales	f__MB11C04	g__GCA-2730975	s__
	M3.bin.481	98.11	2.253	0.644	27548	2864922	805 m	d__Bacteria	c__Alphaproteobacteria	c__Alphaproteobacteria	o__Rhizobiales	f__Methyloligellaceae	g__Methyloligella	s__
	M3.bin.118	70.68	2.1	0.574	7254	2364563	805 m	d__Bacteria	p__SAR324	c__SAR324	o__SAR324	f__NAC60-12	g__UBA8110	s__
	M3.bin.24	80.89	2.521	0.574	12067	2189557	805 m	d__Bacteria	p__SAR324	c__SAR324	o__SAR324	f__NAC60-12	g__UBA8110	s__UBA8110 sp002726945
	M3.bin.797	74.1	3.632	0.468	6272	1677265	805 m	d__Bacteria	p__Nitrospinota	c__Nitrospinia	o__Nitrospinales	f__Nitrospinaceae	g__LS-NOB	s__
	M3.bin.673	73.69	2.275	0.398	4971	1687804	805 m	d__Bacteria	p__Bacteroidota	c__Bacteroidia	o__Flavobacteriales	f__NORP154	g__	s__
	M3.bin.330	94.31	0	0.549	41860	3300227	805 m	d__Bacteria	p__Planctomycetota	c__Phycisphaerae	o__Phycisphaerales	f__Phycisphaeraceae	g__	s__
	M3.bin.455	96.59	0.568	0.56	98180	4914256	805 m	d__Bacteria	p__Planctomycetota	c__Phycisphaerae	o__Phycisphaerales	f__Phycisphaeraceae	g__	s__
	M3.bin.441	70.54	1.136	0.515	10333	2332513	805 m	d__Bacteria	p__Planctomycetota	c__Phycisphaerae	o__Phycisphaerales	f__Phycisphaeraceae	g__	s__
	M3.bin.50	83.44	1.136	0.622	17441	2763068	805 m	d__Bacteria	p__Planctomycetota	c__Phycisphaerae	o__Phycisphaerales	f__Phycisphaeraceae	g__	s__
	M3.bin.196	84.41	0.568	0.608	7432	3153807	805 m	d__Bacteria	p__Planctomycetota	c__Phycisphaerae	o__Phycisphaerales	f__Phycisphaeraceae	g__ARS1224	s__ARS1224 sp002688155
	M3.bin.112	93.45	1.203	0.565	20341	3928169	805 m	d__Bacteria	p__Planctomycetota	c__Phycisphaerae	o__Phycisphaerales	f__Phycisphaeraceae	g__GCA-2686995	s__
	M3.bin.517	51.06	1.136	0.563	4658	1595024	805 m	d__Bacteria	p__Planctomycetota	c__Phycisphaerae	o__Phycisphaerales	f__Phycisphaeraceae	g__GCA-2686995	s__
	M3.bin.221	96.17	0	0.55	62447	6058164	805 m	d__Bacteria	p__Planctomycetota	c__Planctomycetes	o__Pirellulales	f__Pirellulaceae	g__	s__
	M3.bin.604	93.03	2.873	0.573	37949	5558382	805 m	d__Bacteria	p__Planctomycetota	c__Planctomycetes	o__Pirellulales	f__Pirellulaceae	g__	s__
	M3.bin.451	52.35	3.448	0.477	5018	1953061	805 m	d__Bacteria	p__Planctomycetota	c__Planctomycetes	o__Pirellulales	f__Pirellulaceae	g__	s__
	M3.bin.663	50	0	0.587	12206	2089536	805 m	d__Bacteria	p__Planctomycetota	c__Planctomycetes	o__Pirellulales	f__Pirellulaceae	g__	s__
	M3.bin.313	75.91	2.681	0.512	8263	4920733	805 m	d__Bacteria	p__Planctomycetota	c__Planctomycetes	o__Pirellulales	f__Pirellulaceae	g__	s__
	M3.bin.32	71.21	5.103	0.556	13812	3557480	805 m	d__Bacteria	p__Planctomycetota	c__Planctomycetes	o__Pirellulales	f__Pirellulaceae	g__	s__
	M3.bin.65	74.74	2.298	0.541	20224	4364250	805 m	d__Bacteria	p__Planctomycetota	c__Planctomycetes	o__Pirellulales	f__Pirellulaceae	g__	s__
	M3.bin.654	87.99	1.149	0.525	7454	3422620	805 m	d__Bacteria	p__Planctomycetota	c__Planctomycetes	o__Pirellulales	f__Pirellulaceae	g__	s__
	M3.bin.793	94.18	0.766	0.536	19533	5706048	805 m	d__Bacteria	p__Planctomycetota	c__Planctomycetes	o__Pirellulales	f__Pirellulaceae	g__GCA-2718815	s__
	M3.bin.589	63.2	7.45	0.541	7635	3586524	805 m	d__Bacteria	p__Planctomycetota	c__Planctomycetes	o__Pirellulales	f__Pirellulaceae	g__GCA-2718815	s__
	M3.bin.666	90.58	7.224	0.583	12922	4878984	805 m	d__Bacteria	p__Planctomycetota	c__Planctomycetes	o__Pirellulales	f__Pirellulaceae	g__SAT2750	s__
	M3.bin.662	96.1	1.176	0.598	66176	9754120	805 m	d__Bacteria	p__Planctomycetota	c__Planctomycetes	o__Pirellulales	f__Pirellulaceae	g__UBA9264	s__UBA9264 sp002702965
	M3.bin.638	52.23	0	0.577	4192	2554691	805 m	d__Bacteria	p__Planctomycetota	c__Planctomycetes	o__Planctomycetales	f__Planctomycetaceae	g__	s__
	M3.bin.640	63.05	8.888	0.612	50754	3607117	805 m	d__Bacteria	p__Planctomycetota	c__Planctomycetes	o__Planctomycetales	f__Planctomycetaceae	g__	s__
	M3.bin.701	63.45	1.724	0.588	3932	5370226	805 m	d__Bacteria	p__Planctomycetota	c__Planctomycetes	o__Planctomycetales	f__Planctomycetaceae	g__	s__
	M3.bin.792	91.11	3.333	0.618	41981	6528410	805 m	d__Bacteria	p__Planctomycetota	c__Planctomycetes	o__Planctomycetales	f__Planctomycetaceae	g__GCA-2726205	s__
	M3.bin.661	75.64	2.222	0.632	8129	4731697	805 m	d__Bacteria	p__Planctomycetota	c__Planctomycetes	o__Planctomycetales	f__Planctomycetaceae	g__UBA8437	s__
	M3.bin.478	61.22	6.562	0.602	3776	4008532	805 m	d__Bacteria	p__Myxococcota	c__Polyangia	o__Polyangiales	f__Polyangiaceae	g__SYFR01	s__
	M3.bin.280	64.73	1.387	0.491	4664	1351119	805 m	d__Archaea	p__Thermoplasmatota	c__Poseidoniia	o__Poseidoniales	f__Poseidoniaceae	g__UBA226	s__
	M3.bin.511	51.72	1.724	0.469	6458	1298769	805 m	d__Bacteria	c__Gammaproteobacteria	c__Gammaproteobacteria	o__Pseudomonadales	f__Pseudohongiellaceae	g__UBA9145	s__
	M3.bin.583	90.17	2.564	0.655	14352	4792826	805 m	d__Bacteria	p__Acidobacteriota	c__Thermoanaerobaculia	o__UBA5704	f__QQVD01	g__	s__
	M3.bin.720	90.23	4.449	0.597	10429	3255516	805 m	d__Bacteria	c__Alphaproteobacteria	c__Alphaproteobacteria	o__Rhizobiales	f__Rhizobiaceae	g__Nitratireductor_A	s__
	M3.bin.299	61.84	1.88	0.55	5340	1905943	805 m	d__Bacteria	p__Acidobacteriota	c__UBA6911	o__UBA6911	f__RPQK01	g__	s__
	M3.bin.577	83.76	0	0.491	64325	3233518	805 m	d__Bacteria	p__Acidobacteriota	c__UBA6911	o__UBA6911	f__RPQK01	g__	s__
	M3.bin.522	94.05	3.672	0.573	24292	5402714	805 m	d__Bacteria	p__Verrucomicrobiota	c__Kiritimatiellae	o__SLOV01	f__SLOV01	g__	s__
	M3.bin.688	93.27	0.705	0.547	96164	3568169	805 m	d__Bacteria	p__Verrucomicrobiota	c__Kiritimatiellae	o__SLOV01	f__SLOV01	g__	s__
	M3.bin.36	98.86	1.704	0.654	39540	1797358	805 m	d__Bacteria	p__Planctomycetota	c__Phycisphaerae	o__Phycisphaerales	f__SM1A02	g__	s__
	M3.bin.217	96.21	6.818	0.493	39257	1931150	805 m	d__Bacteria	p__Planctomycetota	c__Phycisphaerae	o__Phycisphaerales	f__SM1A02	g__	s__
	M3.bin.383	89.77	2.272	0.597	11630	1982201	805 m	d__Bacteria	p__Planctomycetota	c__Phycisphaerae	o__Phycisphaerales	f__SM1A02	g__	s__
	M3.bin.216	65.89	0	0.474	7495	1210144	805 m	d__Bacteria	p__Planctomycetota	c__Phycisphaerae	o__Phycisphaerales	f__SM1A02	g__GCA-002718515	s__
	M3.bin.463	85.42	3.125	0.585	6694	1938842	805 m	d__Bacteria	p__Planctomycetota	c__Phycisphaerae	o__Phycisphaerales	f__SM1A02	g__SP202	s__
	M3.bin.348	67.39	0	0.694	15790	2194956	805 m	d__Bacteria	p__Myxococcota_A	c__UBA9160	o__UBA9160	f__SMWR01	g__GCA-2729515	s__
	M3.bin.356	87.52	2.603	0.664	34160	4290561	805 m	d__Bacteria	p__Myxococcota_A	c__UBA9160	o__UBA9160	f__SMWR01	g__GCA-2729515	s__
	M3.bin.799	53.75	0.623	0.649	3781	1797105	805 m	d__Bacteria	c__Alphaproteobacteria	c__Alphaproteobacteria	o__Sphingomonadales	f__Sphingomonadaceae	g__Croceicoccus	s__Croceicoccus sp002694745
	M3.bin.14	68.66	7.6	0.563	13604	1591361	805 m	d__Archaea	p__Thermoplasmatota	c__Poseidoniia	o__Poseidoniales	f__Thalassarchaeaceae	g__	s__
	M3.bin.562	61.16	5.169	0.523	7113	1112852	805 m	d__Archaea	p__Thermoplasmatota	c__Poseidoniia	o__Poseidoniales	f__Thalassarchaeaceae	g__MGIIb-O1	s__MGIIb-O1 sp002497895
	M3.bin.68	83.1	1.189	0.56	32552	1833011	805 m	d__Archaea	p__Thermoplasmatota	c__Poseidoniia	o__Poseidoniales	f__Thalassarchaeaceae	g__MGIIb-Q1	s__
	M3.bin.7	56.03	0	0.548	4061	2138773	805 m	d__Bacteria	c__Alphaproteobacteria	c__Alphaproteobacteria	o__Rhodospirillales	f__Thalassospiraceae	g__Thalassospira	s__
	M3.bin.406	89.93	3.73	0.427	15452	1634846	805 m	d__Bacteria	c__Gammaproteobacteria	c__Gammaproteobacteria	o__PS1	f__Thioglobaceae	g__	s__
	M3.bin.528	82.75	6.896	0.552	50097	1965701	805 m	d__Bacteria	p__Actinobacteriota	c__Acidimicrobiia	o__Acidimicrobiales	f__TK06	g__UBA2110	s__UBA2110 sp002388005
	M3.bin.526	64.68	0.99	0.362	19134	844506	805 m	d__Bacteria	p__Chloroflexota	c__Dehalococcoidia	o__UBA1151	f__TMED-70	g__GCA-002700125	s__GCA-002700125 sp002700125
	M3.bin.468	85.41	2.927	0.549	14540	4274750	805 m	d__Bacteria	p__Verrucomicrobiota	c__Verrucomicrobiae	o__Pedosphaerales	f__UBA1096	g__	s__
	M3.bin.497	80.54	3.716	0.558	44843	3417602	805 m	d__Bacteria	p__Verrucomicrobiota	c__Verrucomicrobiae	o__Pedosphaerales	f__UBA1100	g__	s__
	M3.bin.375	56.37	5.25	0.488	7023	1654171	805 m	d__Bacteria	p__Verrucomicrobiota	c__Verrucomicrobiae	o__Pedosphaerales	f__UBA1100	g__UBA1100	s__
	M3.bin.370	79.84	0.675	0.608	10856	3070826	805 m	d__Bacteria	p__Verrucomicrobiota	c__Verrucomicrobiae	o__Pedosphaerales	f__UBA1100	g__UBA6614	s__
	M3.bin.155	89.27	2.97	0.472	21212	2526933	805 m	d__Bacteria	p__Chloroflexota	c__Dehalococcoidia	o__SAR202	f__UBA11138	g__UBA1123	s__
	M3.bin.760	91.88	1.32	0.553	17657	2697508	805 m	d__Bacteria	p__Chloroflexota	c__Dehalococcoidia	o__SAR202	f__UBA11138	g__UBA1123	s__UBA1123 sp002710885
	M3.bin.768	50.71	9.09	0.516	3176	1021117	805 m	d__Bacteria	p__Planctomycetota	c__UBA1135	o__UBA1135	f__UBA1135	g__UBA1135	s__
	M3.bin.713	94.56	1.075	0.557	49484	3132644	805 m	d__Bacteria	p__Planctomycetota	c__UBA8108	o__UBA1146	f__UBA1146	g__UBA1146	s__UBA1146 sp002711105
	M3.bin.264	82.63	1.68	0.636	9060	1795510	805 m	d__Bacteria	p__Desulfobacterota_B	c__Binatia	o__UBA1149	f__UBA1149	g__	s__
	M3.bin.743	74.75	2.475	0.559	7592	1998198	805 m	d__Bacteria	p__Chloroflexota	c__Dehalococcoidia	o__UBA1151	f__UBA1151	g__UBA1151	s__
	M3.bin.632	56.29	4.444	0.385	11309	476817	805 m	d__Bacteria	p__Patescibacteria	c__Paceibacteria	o__UBA6257	f__UBA11618	g__UBA11618	s__UBA11618 sp003539915
	M3.bin.561	83.82	0	0.58	70468	2052274	805 m	d__Bacteria	p__Chloroflexota	c__UBA11872	o__UBA11872	f__UBA11872	g__	s__
	M3.bin.19	65.05	1.79	0.407	4866	828580	805 m	d__Archaea	p__Halobacteriota	c__Halobacteria	o__Halobacteriales	f__UBA12382	g__UBA12382	s__
	M3.bin.117	86.89	0	0.461	68942	1803759	805 m	d__Archaea	p__Thermoproteota	c__Nitrososphaeria	o__Nitrososphaerales	f__UBA141	g__UBA141	s__
	M3.bin.231	55.95	6.896	0.359	6605	1569061	805 m	d__Bacteria	p__Marinisomatota	c__Marinisomatia	o__Marinisomatales	f__UBA1611	g__TMED80	s__
	M3.bin.140	93.12	0	0.347	76718	1185013	805 m	d__Archaea	p__Thermoproteota	c__Nitrososphaeria	o__Nitrososphaerales	f__UBA213	g__UBA213	s__UBA213 sp002713325
	M3.bin.306	74.66	3.202	0.42	32698	2558539	805 m	d__Bacteria	c__Alphaproteobacteria	c__Alphaproteobacteria	o__Rhodospirillales	f__UBA2165	g__GCA-2712665	s__
	M3.bin.266	58.95	2.126	0.615	4743	2992974	805 m	d__Bacteria	p__Planctomycetota	c__UBA1135	o__UBA2386	f__UBA2386	g__	s__
	M3.bin.189	66.49	0	0.652	4143	1374692	805 m	d__Bacteria	p__Chloroflexota	c__Dehalococcoidia	o__UBA2963	f__UBA2963	g__	s__
	M3.bin.690	86.35	3.498	0.486	13233	1485945	805 m	d__Bacteria	p__Chloroflexota	c__Dehalococcoidia	o__UBA2985	f__UBA2985	g__	s__
	M3.bin.708	67.44	2.695	0.539	5798	1310338	805 m	d__Bacteria	p__Chloroflexota	c__Dehalococcoidia	o__UBA2985	f__UBA2985	g__	s__
	M3.bin.459	64.4	0	0.466	12726	769442	805 m	d__Bacteria	p__Chloroflexota	c__Dehalococcoidia	o__UBA2985	f__UBA2985	g__	s__
	M3.bin.653	51.81	0.99	0.599	4751	839269	805 m	d__Bacteria	p__Chloroflexota	c__Dehalococcoidia	o__UBA2985	f__UBA2985	g__	s__
	M3.bin.529	95.6	0	0.437	123317	2972300	805 m	d__Bacteria	p__Verrucomicrobiota	c__Verrucomicrobiae	o__Opitutales	f__UBA2987	g__PNEW01	s__
	M3.bin.683	74.65	5.72	0.425	11474	1359216	805 m	d__Bacteria	p__Chloroflexota	c__Dehalococcoidia	o__UBA2991	f__UBA2991	g__UBA2991	s__
	M3.bin.397	95.38	0.039	0.48	17527	4211294	805 m	d__Bacteria	p__Verrucomicrobiota	c__Verrucomicrobiae	o__Opitutales	f__UBA2995	g__UBA2995	s__
	M3.bin.790	81.21	3.96	0.535	11212	2811855	805 m	d__Bacteria	p__Chloroflexota	c__Dehalococcoidia	o__UBA3495	f__UBA3495	g__	s__
	M3.bin.193	59.83	6.21	0.604	4445	1986445	805 m	d__Bacteria	p__Chloroflexota	c__Dehalococcoidia	o__UBA3495	f__UBA3495	g__	s__
	M3.bin.135	91.74	8.463	0.542	52367	3705040	805 m	d__Bacteria	p__Chloroflexota	c__Dehalococcoidia	o__UBA3495	f__UBA3495	g__UBA1141	s__
	M3.bin.437	64.62	1.485	0.55	9434	1398485	805 m	d__Bacteria	p__Chloroflexota	c__Dehalococcoidia	o__UBA3495	f__UBA3495	g__UBA9611	s__
	M3.bin.438	50.8	0.495	0.582	12663	1380394	805 m	d__Bacteria	p__Chloroflexota	c__Dehalococcoidia	o__UBA3495	f__UBA3495	g__UBA9611	s__
	M3.bin.284	78.51	3.6	0.587	13590	2098969	805 m	d__Bacteria	p__Chloroflexota	c__Dehalococcoidia	o__UBA3495	f__UBA3495	g__UBA9611	s__UBA9611 sp002698265
	M3.bin.618	70.86	2.58	0.555	6481	3267888	805 m	d__Bacteria	p__Myxococcota	c__UBA9042	o__UBA3505	f__UBA3505	g__UBA3505	s__
	M3.bin.15	52.03	6.896	0.659	3441	2819964	805 m	d__Bacteria	p__Myxococcota_A	c__UBA9160	o__UBA9160	f__UBA4427	g__	s__
	M3.bin.388	83.49	0.97	0.426	41170	837079	805 m	d__Archaea	p__Thermoproteota	c__Nitrososphaeria	o__Nitrososphaerales	f__UBA57	g__	s__
	M3.bin.633	89.32	1.941	0.305	36706	701922	805 m	d__Archaea	p__Thermoproteota	c__Nitrososphaeria	o__Nitrososphaerales	f__UBA57	g__UBA57	s__UBA57 sp002713205
	M3.bin.780	56.91	4.665	0.483	11323	1580169	805 m	d__Bacteria	c__Gammaproteobacteria	c__Gammaproteobacteria	o__UBA6522	f__UBA6522	g__	s__
	M3.bin.490	59.18	3.382	0.572	9712	1965022	805 m	d__Bacteria	c__Gammaproteobacteria	c__Gammaproteobacteria	o__UBA6522	f__UBA6522	g__UBA6522	s__
	M3.bin.421	90.59	2.876	0.557	18761	2042193	805 m	d__Bacteria	p__Gemmatimonadota	c__Gemmatimonadetes	o__SG8-23	f__UBA6960	g__UBA2982	s__
	M3.bin.154	90.21	4.395	0.642	15877	1489244	805 m	d__Bacteria	p__Gemmatimonadota	c__Gemmatimonadetes	o__SG8-23	f__UBA6960	g__UBA2988	s__
	M3.bin.320	87.03	7.792	0.619	8245	2204552	805 m	d__Bacteria	p__Gemmatimonadota	c__Gemmatimonadetes	o__SG8-23	f__UBA6960	g__UBA822	s__UBA822 sp002731735
	M3.bin.248	60.57	1.389	0.575	3868	2810033	805 m	d__Bacteria	p__Planctomycetota	c__Planctomycetes	o__Pirellulales	f__UBA7805	g__	s__
	M3.bin.209	51.01	0	0.48	9522	728256	805 m	d__Bacteria	c__Alphaproteobacteria	c__Alphaproteobacteria	o__UBA7887	f__UBA7887	g__GCA-2728255	s__
	M3.bin.546	89.08	6.451	0.592	9479	4014908	805 m	d__Bacteria	p__Planctomycetota	c__UBA8108	o__UBA8108	f__UBA8108	g__	s__
	M3.bin.521	68.1	3.448	0.604	22269	3561887	805 m	d__Bacteria	p__Planctomycetota	c__UBA8108	o__UBA8108	f__UBA8108	g__UBA8108	s__
	M3.bin.51	81.25	4.945	0.377	7046	1229033	805 m	d__Bacteria	p__Marinisomatota	c__Marinisomatia	o__Marinisomatales	f__UBA8229	g__AB-629-J13	s__
	M3.bin.75	96.7	3.296	0.601	59569	5379819	805 m	d__Bacteria	p__Latescibacterota	c__UBA2968	o__UBA8231	f__UBA8231	g__UBA12574	s__UBA12574 sp002712305
	M3.bin.551	54.65	3.946	0.635	4912	4152308	805 m	d__Bacteria	p__Latescibacterota	c__UBA2968	o__UBA8231	f__UBA8231	g__UBA8231	s__
	M3.bin.208	66.01	5.505	0.518	6267	1849439	805 m	d__Bacteria	p__Nitrospinota_A	c__UBA8248	o__UBA8248	f__UBA8248	g__UBA8248	s__
	M3.bin.371	85.31	3.575	0.423	59301	1979021	805 m	d__Bacteria	p__Chloroflexota	c__Dehalococcoidia	o__SAR202	f__UBA826	g__GCA-2717465	s__
	M3.bin.54	52.24	5.643	0.433	10096	1214578	805 m	d__Bacteria	p__Chloroflexota	c__Dehalococcoidia	o__SAR202	f__UBA826	g__UBA11996	s__
	M3.bin.349	98.29	3.205	0.654	147393	4153794	805 m	d__Bacteria	p__Acidobacteriota	c__Vicinamibacteria	o__Vicinamibacterales	f__UBA8438	g__	s__
	M3.bin.499	60.38	0.356	0.584	8697	2072607	805 m	d__Bacteria	p__Acidobacteriota	c__Vicinamibacteria	o__Vicinamibacterales	f__UBA8438	g__	s__
	M3.bin.573	52.75	0	0.526	10376	2004074	805 m	d__Bacteria	p__Acidobacteriota	c__Vicinamibacteria	o__Vicinamibacterales	f__UBA8438	g__	s__
	M3.bin.580	68.37	5.128	0.576	71234	2937735	805 m	d__Bacteria	p__Acidobacteriota	c__Vicinamibacteria	o__Vicinamibacterales	f__UBA8438	g__	s__
	M3.bin.650	71.79	1.709	0.484	158980	1724717	805 m	d__Bacteria	p__Acidobacteriota	c__Vicinamibacteria	o__Vicinamibacterales	f__UBA8438	g__	s__
	M3.bin.222	93.1	2.564	0.596	257969	4638387	805 m	d__Bacteria	p__Acidobacteriota	c__Vicinamibacteria	o__Vicinamibacterales	f__UBA8438	g__UBA8438	s__
	M3.bin.96	59.73	1.025	0.603	10183	2811201	805 m	d__Bacteria	p__Acidobacteriota	c__Vicinamibacteria	o__Vicinamibacterales	f__UBA8438	g__UBA8438	s__
	M3.bin.238	70.23	1.282	0.66	12319	3056235	805 m	d__Bacteria	p__Acidobacteriota	c__Vicinamibacteria	o__Vicinamibacterales	f__UBA8438	g__UBA8438	s__
	M3.bin.122	60.34	0	0.652	9842	2578096	805 m	d__Bacteria	p__Acidobacteriota	c__Vicinamibacteria	o__Vicinamibacterales	f__UBA8438	g__UBA8438	s__UBA8438 sp002712885
	M3.bin.386	68.09	0	0.362	8062	921065	805 m	d__Bacteria	c__Alphaproteobacteria	c__Alphaproteobacteria	o__UBA8558	f__UBA8558	g__UBA8558	s__UBA8558 sp002712065
	M3.bin.114	65.07	2.631	0.653	5220	4843411	805 m	d__Bacteria	p__Myxococcota	c__UBA796	o__UBA9615	f__UBA9615	g__UBA6601	s__
	M3.bin.795	97.68	8.237	0.47	27798	7002958	805 m	d__Bacteria	p__Poribacteria	c__WGA-4E	o__WGA-4E	f__UBA9662	g__GCA-2699335	s__GCA-2699335 sp002699335
	M3.bin.502	69.03	0	0.433	10228	3759761	805 m	d__Bacteria	p__Poribacteria	c__WGA-4E	o__WGA-4E	f__UBA9662	g__UBA9662	s__
	M3.bin.236	63.44	4.818	0.451	8387	1207670	805 m	d__Bacteria	c__Gammaproteobacteria	c__Gammaproteobacteria	o__Woeseiales	f__Woeseiaceae	g__	s__
	M3.bin.513	63.79	3.448	0.488	17659	1974606	805 m	d__Bacteria	c__Gammaproteobacteria	c__Gammaproteobacteria	o__Woeseiales	f__Woeseiaceae	g__SZUA-117	s__
	M3.bin.639	97.41	3.294	0.6	45354	5183929	805 m	d__Bacteria	p__Myxococcota	c__XYA12-FULL-58-9	o__XYA12-FULL-58-9	f__XYA12-FULL-58-9	g__	s__
	M3.bin.389	87.97	5.806	0.568	10848	5866720	805 m	d__Bacteria	p__Myxococcota	c__XYA12-FULL-58-9	o__XYA12-FULL-58-9	f__XYA12-FULL-58-9	g__	s__
	M3.bin.63	82.6	0.91	0.556	23966	3343602	805 m	d__Bacteria	p__Verrucomicrobiota	c__Kiritimatiellae	o__UBA8416	f__YA12-FULL-60-10	g__	s__

## Sheet: Supplementary data2
Table S2. The informaitons of 217 Chloroflexi MAGs
genome id	Tree id	completeness	contamination	GC	N50	size	group	Phylum	Class	Order	Family	Genus	Species	Heliorhodopsin
M3_bin.25	Bin14	89.76	2.97	0.532	15645	2.35274e+06	SAR202 group Ia	Chloroflexota (Chloroflexi )	c__Dehalococcoidia	o__UBA1151	f__Bin127	g__UBA1328	s__
M3_bin.96	Bin27	89.96	0.09	0.576	12820	2.21436e+06	SAR203 group Ia	Chloroflexota (Chloroflexi )	c__Dehalococcoidia	o__UBA1151	f__Bin127	g__UBA9455	s__UBA9455 sp002313245
M4_bin.236	Bin46	80.08	0.165	0.578	10378	2.57133e+06	SAR204 group Ia	Chloroflexota (Chloroflexi )	c__Dehalococcoidia	o__UBA1151	f__Bin127	g__UBA9455	s__UBA9455 sp002313245
M5_bin.102	Bin71	88.11	0.99	0.508	16808	2.62845e+06	SAR205 group Ia	Chloroflexota (Chloroflexi )	c__Dehalococcoidia	o__UBA1151	f__Bin127	g__UBA9455	s__
M5_bin.111	Bin76	87.59	0	0.536	65217	2.9345e+06	SAR206 group Ia	Chloroflexota (Chloroflexi )	c__Dehalococcoidia	o__UBA1151	f__Bin127	g__UBA1328	s__
M5_bin.137	Bin79	92.07	1.155	0.586	11711	2.60981e+06	SAR207 group Ia	Chloroflexota (Chloroflexi )	c__Dehalococcoidia	o__UBA1151	f__Bin127	g__UBA9455	s__
M5_bin.42	Bin131	79	0.165	0.579	8181	2.23907e+06	SAR208 group Ia	Chloroflexota (Chloroflexi )	c__Dehalococcoidia	o__UBA1151	f__Bin127	g__UBA9455	s__UBA9455 sp002313245
M6_bin.42	Bin206	70.95	2.31	0.578	14322	2.68534e+06	SAR209 group Ia	Chloroflexota (Chloroflexi )	c__Dehalococcoidia	o__UBA1151	f__Bin127	g__UBA9455	s__UBA9455 sp002313245
M5_bin.14	Bin80	77.72	1.815	0.475	13033	3.21879e+06	SAR210 group Ia	Chloroflexota (Chloroflexi )	c__Dehalococcoidia	o__UBA1151	f__Bin127	g__GCA-002725925	s__	HeR
M5_bin.271	Bin110	74.09	0	0.387	45355	1.82684e+06	SAR211 group Ia	Chloroflexota (Chloroflexi )	c__Dehalococcoidia	o__UBA1151	f__Bin127	g__GCA-2730795	s__
M2_bin.12	Bin1	85.34	0	0.307	57639	1218888	SAR202 group Ib	Chloroflexota (Chloroflexi )	c__Dehalococcoidia	o__UBA1151	f__TMED-70	g__TMED-70	s__
M2_bin.66	Bin2	77.22	4.95	0.311	42782	1168763	SAR203 group Ib	Chloroflexota (Chloroflexi )	c__Dehalococcoidia	o__UBA1151	f__TMED-70	g__TMED-70	s__TMED-70 sp002703265
M4_bin.241	Bin47	71.92	0	0.309	158478	1220642	SAR204 group Ib	Chloroflexota (Chloroflexi )	c__Dehalococcoidia	o__UBA1151	f__TMED-70	g__GCA-2718455	s__
M6_bin.197	Bin161	65.96	0	0.595	30040	1869547	SAR202 group Id	Chloroflexota (Chloroflexi )	c__Dehalococcoidia	o__UBA1151	f__UBA1151	g__GCA-2730555	s__
M6_bin.348	Bin201	73.21	0	0.598	20406	2123502	SAR203 group Id	Chloroflexota (Chloroflexi )	c__Dehalococcoidia	o__UBA1151	f__UBA1151	g__GCA-2730555	s__
M5_bin.72	Bin135	95.7	0	0.592	37283	2200568	SAR204 group Id	Chloroflexota (Chloroflexi )	c__Dehalococcoidia	o__UBA1151	f__UBA1151	g__GCA-2730555	s__	HeR
M3_bin.131	Bin6	74.75	2.475	0.559	7592	1998198	SAR202 group Ie	Chloroflexota (Chloroflexi )	c__Dehalococcoidia	o__UBA1151	f__UBA1151	g__UBA1151	s__
M6_bin.122	Bin144	93.39	0	0.616	39155	2624054	SAR203 group Ie	Chloroflexota (Chloroflexi )	c__Dehalococcoidia	o__UBA1151	f__UBA1151	g__UBA1151	s__
M5_bin.116	Bin77	75.89	4.125	0.648	21829	1901397	SAR204 group Ie	Chloroflexota (Chloroflexi )	c__Dehalococcoidia	o__UBA1151	f__UBA1151	g__	s__	HeR
M5_bin.164	Bin82	92.57	2.97	0.564	27257	2851208	SAR205 group Ie	Chloroflexota (Chloroflexi )	c__Dehalococcoidia	o__UBA1151	f__UBA1151	g__UBA1151	s__	HeR
M6_bin.113	Bin142	95.21	0	0.57	34706	2836128	SAR206 group Ie	Chloroflexota (Chloroflexi )	c__Dehalococcoidia	o__UBA1151	f__UBA1151	g__UBA1151	s__UBA1151 sp002311865	HeR
M4_bin.9	Bin67	64.19	0.99	0.409	14161	1387807	SAR202 group I	Chloroflexota (Chloroflexi )	c__Dehalococcoidia	o__UBA1151	f__Bin127	g__	s__
M5_bin.275	Bin112	88.28	0.99	0.653	35687	2057410	SAR203 group I	Chloroflexota (Chloroflexi )	c__Dehalococcoidia	o__UBA1151	f__UBA1151	g__	s__
M5_bin.290	Bin115	78.51	0	0.509	41364	1720310	SAR204 group I	Chloroflexota (Chloroflexi )	c__Dehalococcoidia	o__UBA1151	f__	g__	s__
M4_bin.85	Bin64	92.04	0.99	0.365	24346	2034565	SAR202 group IIa	Chloroflexota (Chloroflexi )	c__Dehalococcoidia	o__SAR202	f__	g__	s__
M5_bin.249	Bin100	88.77	1.595	0.299	17950	1213380	SAR203 group IIa	Chloroflexota (Chloroflexi )	c__Dehalococcoidia	o__SAR202	f__GCA-002694895	g__GCA-002694895	s__
M5_bin.274	Bin111	70.52	0.99	0.36	9069	1201542	SAR204 group IIa	Chloroflexota (Chloroflexi )	c__Dehalococcoidia	o__SAR202	f__	g__	s__
M6_bin.143	Bin150	71.94	0.99	0.297	22881	1162636	SAR205 group IIa	Chloroflexota (Chloroflexi )	c__Dehalococcoidia	o__SAR202	f__GCA-002694895	g__GCA-002694895	s__
M6_bin.17	Bin154	70.16	0	0.337	62961	1460372	SAR206 group IIa	Chloroflexota (Chloroflexi )	c__Dehalococcoidia	o__SAR202	f__GCA-2719675	g__GCA-2719675	s__
M6_bin.31	Bin190	94.71	4.059	0.34	39414	1678929	SAR207 group IIa	Chloroflexota (Chloroflexi )	c__Dehalococcoidia	o__SAR202	f__GCA-2722455	g__GCA-2722455	s__
M3_bin.84	Bin23	85.31	3.575	0.423	59301	1979021	SAR202 group IIb	Chloroflexota (Chloroflexi )	c__Dehalococcoidia	o__SAR202	f__UBA826	g__GCA-2717465	s__
M5_bin.338	Bin126	94.71	1.98	0.443	118131	2212094	SAR203 group IIb	Chloroflexota (Chloroflexi )	c__Dehalococcoidia	o__SAR202	f__UBA826	g__GCA-002712965	s__
M5_bin.63	Bin134	79.86	3.96	0.426	16746	1681623	SAR204 group IIb	Chloroflexota (Chloroflexi )	c__Dehalococcoidia	o__SAR202	f__UBA826	g__UBA11996	s__
M6_bin.123	Bin145	87.56	3.555	0.389	14809	1864802	SAR205 group IIb	Chloroflexota (Chloroflexi )	c__Dehalococcoidia	o__SAR202	f__UBA6927	g__UBA6927	s__
M5_bin.180	Bin85	86.79	0.99	0.396	64022	1538799	SAR206 group IIc	Chloroflexota (Chloroflexi )	c__Dehalococcoidia	o__SAR202	f__UBA2962	g__UBA2962	s__UBA2962 sp002311285
M5_bin.320	Bin122	68.97	0	0.63	40609	1450838	SAR207 group IIc	Chloroflexota (Chloroflexi )	c__Dehalococcoidia	o__SAR202	f__UBA2962	g__	s__
M6_bin.200	Bin164	88.11	0.165	0.634	45257	1800686	SAR208 group IIc	Chloroflexota (Chloroflexi )	c__Dehalococcoidia	o__SAR202	f__UBA2962	g__	s__
M3_bin.159	Bin11	68.26	5.297	0.535	3953	2745866	SAR209 group IId	Chloroflexota (Chloroflexi )	c__Dehalococcoidia	o__SAR202	f__	g__	s__
M3_bin.20	Bin13	65.58	4.95	0.556	11571	1279587	SAR210 group IId	Chloroflexota (Chloroflexi )	c__Dehalococcoidia	o__SAR202	f__	g__	s__
M3_bin.26	Bin15	83.99	5.148	0.488	13615	2099006	SAR211 group IId	Chloroflexota (Chloroflexi )	c__Dehalococcoidia	o__SAR202	f__	g__	s__
M3_bin.70	Bin20	65.45	4.725	0.487	5536	1963453	SAR212 group IId	Chloroflexota (Chloroflexi )	c__Dehalococcoidia	o__SAR202	f__	g__	s__
M4_bin.215	Bin41	69.14	1.188	0.423	7385	1668592	SAR213 group IId	Chloroflexota (Chloroflexi )	c__Dehalococcoidia	o__SAR202	f__UBA6927	g__	s__
M4_bin.269	Bin53	92.73	0	0.535	18185	2282677	SAR214 group IId	Chloroflexota (Chloroflexi )	c__Dehalococcoidia	o__SAR202	f__	g__	s__
M4_bin.65	Bin61	80.06	5.17	0.39	9031	1756371	SAR215 group IId	Chloroflexota (Chloroflexi )	c__Dehalococcoidia	o__SAR202	f__	g__	s__
M5_bin.105	Bin72	68.67	0.99	0.611	35865	2112278	SAR216 group IId	Chloroflexota (Chloroflexi )	c__Dehalococcoidia	o__SAR202	f__	g__	s__
M5_bin.234	Bin97	72.93	8.91	0.618	18290	2022530	SAR217 group IId	Chloroflexota (Chloroflexi )	c__Dehalococcoidia	o__SAR202	f__	g__	s__
M5_bin.253	Bin104	75.74	5.148	0.512	9504	1382041	SAR218 group IId	Chloroflexota (Chloroflexi )	c__Dehalococcoidia	o__SAR202	f__	g__	s__
M5_bin.302	Bin117	88.77	0.198	0.582	37971	3199691	SAR219 group IId	Chloroflexota (Chloroflexi )	c__Dehalococcoidia	o__SAR202	f__	g__	s__
M6_bin.160	Bin153	96.69	0.198	0.595	42756	3896644	SAR220 group IId	Chloroflexota (Chloroflexi )	c__Dehalococcoidia	o__SAR202	f__	g__	s__
M6_bin.255	Bin176	94.88	0	0.4	50093	1920922	SAR221 group IId	Chloroflexota (Chloroflexi )	c__Dehalococcoidia	o__SAR202	f__	g__	s__
M5_bin.189	Bin86	77.39	7.92	0.6	9225	2669444	SAR222 group IId	Chloroflexota (Chloroflexi )	c__Dehalococcoidia	o__SAR202	f__	g__	s__	HeR
M4_bin.203	Bin40	61.05	7.92	0.415	8606	1933673	SAR223 group IIe	Chloroflexota (Chloroflexi )	c__Dehalococcoidia	o__SAR202	f__UBA6927	g__	s__
M5_bin.145	Bin81	61.05	3.96	0.611	10515	1850231	SAR224 group IIe	Chloroflexota (Chloroflexi )	c__Dehalococcoidia	o__SAR202	f__	g__	s__
M5_bin.323	Bin123	77.88	4.158	0.538	30743	1414642	SAR225 group IIe	Chloroflexota (Chloroflexi )	c__Dehalococcoidia	o__SAR202	f__UBA11138	g__	s__
M5_bin.342	Bin127	89.76	1.188	0.597	108002	2703292	SAR226 group IIe	Chloroflexota (Chloroflexi )	c__Dehalococcoidia	o__SAR202	f__UBA11138	g__	s__
M6_bin.263	Bin178	96.69	2.178	0.548	23608	3318846	SAR227 group IIe	Chloroflexota (Chloroflexi )	c__Dehalococcoidia	o__SAR202	f__UBA11138	g__	s__
M6_bin.274	Bin179	89.76	5.544	0.609	44611	2861193	SAR228 group IIe	Chloroflexota (Chloroflexi )	c__Dehalococcoidia	o__SAR202	f__	g__	s__
M6_bin.308	Bin189	80.85	3.96	0.64	19932	1939948	SAR229 group IIe	Chloroflexota (Chloroflexi )	c__Dehalococcoidia	o__SAR202	f__UBA11138	g__	s__
M6_bin.334	Bin196	93.06	0	0.625	47671	2586703	SAR230 group IIe	Chloroflexota (Chloroflexi )	c__Dehalococcoidia	o__SAR202	f__UBA11138	g__	s__
M3_bin.110	Bin4	89.27	2.97	0.472	21212	2526933	SAR231 group IIf	Chloroflexota (Chloroflexi )	c__Dehalococcoidia	o__SAR202	f__UBA11138	g__UBA1123	s__
M3_bin.120	Bin5	91.88	1.32	0.553	17657	2697508	SAR232 group IIf	Chloroflexota (Chloroflexi )	c__Dehalococcoidia	o__SAR202	f__UBA11138	g__UBA1123	s__UBA1123 sp002710885
M4_bin.260	Bin51	90.15	2.178	0.554	12370	3378384	SAR233 group IIf	Chloroflexota (Chloroflexi )	c__Dehalococcoidia	o__SAR202	f__UBA11138	g__UBA1123	s__UBA1123 sp002313895
M5_bin.195	Bin88	83.96	6.05	0.557	7450	2912788	SAR234 group IIf	Chloroflexota (Chloroflexi )	c__Dehalococcoidia	o__SAR202	f__UBA11138	g__UBA1123	s__UBA1123 sp002313895
M6_bin.7	Bin214	83.52	6.237	0.558	8804	2988990	SAR235 group IIf	Chloroflexota (Chloroflexi )	c__Dehalococcoidia	o__SAR202	f__UBA11138	g__UBA1123	s__UBA1123 sp002313895
M4_bin.69	Bin62	95.7	4.07	0.532	47597	2892120	SAR236 group IIf	Chloroflexota (Chloroflexi )	c__Dehalococcoidia	o__SAR202	f__UBA11138	g__Casp-Chloro-G4	s__	HeR
M6_bin.345	Bin200	92.54	3.168	0.543	24333	4182435	SAR237 group IIf	Chloroflexota (Chloroflexi )	c__Dehalococcoidia	o__SAR202	f__UBA11138	g__UBA1123	s__	HeR
M6_bin.36	Bin203	95.7	1.188	0.548	24828	2778160	SAR238 group IIf	Chloroflexota (Chloroflexi )	c__Dehalococcoidia	o__SAR202	f__UBA11138	g__Casp-Chloro-G4	s__	HeR
M5_bin.254	Bin105	91.91	1.98	0.581	18823	3716522	SAR202 group III	Chloroflexota (Chloroflexi )	c__Dehalococcoidia	o__UBA3495	f__UBA3495	g__Io17-Chloro-G2	s__
M5_bin.280	Bin113	62.65	8.91	0.468	4745	1579856	SAR203 group III	Chloroflexota (Chloroflexi )	c__Dehalococcoidia	o__UBA3495	f__	g__	s__
M5_bin.336	Bin125	62.59	2.97	0.595	13405	851618	SAR204 group III	Chloroflexota (Chloroflexi )	c__Dehalococcoidia	o__UBA3495	f__UBA3495	g__	s__
M6_bin.127	Bin147	96.69	0.99	0.451	46289	2393373	SAR205 group III	Chloroflexota (Chloroflexi )	c__Dehalococcoidia	o__UBA3495	f__	g__	s__
M6_bin.327	Bin192	81.44	4.29	0.553	20917	1559505	SAR206 group III	Chloroflexota (Chloroflexi )	c__Dehalococcoidia	o__UBA3495	f__	g__	s__
M6_bin.333	Bin195	78.87	0	0.416	30019	1170807	SAR207 group III	Chloroflexota (Chloroflexi )	c__Dehalococcoidia	o__UBA3495	f__GCA-2712585	g__	s__
M6_bin.352	Bin202	81.35	1.98	0.607	59410	2639843	SAR208 group III	Chloroflexota (Chloroflexi )	c__Dehalococcoidia	o__UBA3495	f__UBA3495	g__Io17-Chloro-G2	s__
M4_bin.36	Bin57	74.91	0.99	0.579	14409	2412922	SAR209 group III	Chloroflexota (Chloroflexi )	c__Dehalococcoidia	o__UBA3495	f__UBA3495	g__UBA11650	s__UBA11650 sp002710215	HeR
M3_bin.136	Bin8	61.61	7.398	0.604	4446	2147130	SAR210 group IIIa	Chloroflexota (Chloroflexi )	c__Dehalococcoidia	o__UBA3495	f__UBA3495	g__	s__
M3_bin.151	Bin10	67.59	4.653	0.577	13276	2039327	SAR211 group IIIa	Chloroflexota (Chloroflexi )	c__Dehalococcoidia	o__UBA3495	f__UBA3495	g__UBA9611	s__
M3_bin.18	Bin12	91.74	8.463	0.542	52367	3705040	SAR212 group IIIa	Chloroflexota (Chloroflexi )	c__Dehalococcoidia	o__UBA3495	f__UBA3495	g__UBA1141	s__
M3_bin.34	Bin17	62.89	2.97	0.601	5171	1641273	SAR213 group IIIa	Chloroflexota (Chloroflexi )	c__Dehalococcoidia	o__UBA3495	f__	g__	s__
M3_bin.85	Bin24	67.81	5.94	0.547	9786	2107978	SAR214 group IIIa	Chloroflexota (Chloroflexi )	c__Dehalococcoidia	o__UBA3495	f__UBA3495	g__UBA9611	s__UBA9611 sp002697005
M3_bin.88	Bin25	78.51	3.6	0.587	13590	2098969	SAR215 group IIIa	Chloroflexota (Chloroflexi )	c__Dehalococcoidia	o__UBA3495	f__UBA3495	g__UBA9611	s__UBA9611 sp002698265
M4_bin.222	Bin44	93.23	0.99	0.55	24631	2870115	SAR216 group IIIa	Chloroflexota (Chloroflexi )	c__Dehalococcoidia	o__UBA3495	f__UBA3495	g__UBA1141	s__
M4_bin.55	Bin60	68.31	1.98	0.589	13080	1615803	SAR217 group IIIa	Chloroflexota (Chloroflexi )	c__Dehalococcoidia	o__UBA3495	f__UBA3495	g__UBA9611	s__
M4_bin.70	Bin63	62.53	4.446	0.592	7959	1712511	SAR218 group IIIa	Chloroflexota (Chloroflexi )	c__Dehalococcoidia	o__UBA3495	f__UBA3495	g__UBA9611	s__UBA9611 sp002698265
M5_bin.108	Bin74	85.8	2.475	0.579	47863	2764083	SAR219 group IIIa	Chloroflexota (Chloroflexi )	c__Dehalococcoidia	o__UBA3495	f__UBA3495	g__UBA9611	s__
M5_bin.350	Bin129	65.84	5.94	0.588	17936	1820375	SAR220 group IIIa	Chloroflexota (Chloroflexi )	c__Dehalococcoidia	o__UBA3495	f__UBA3495	g__	s__
M5_bin.98	Bin140	79.55	4.158	0.55	6846	2238348	SAR221 group IIIa	Chloroflexota (Chloroflexi )	c__Dehalococcoidia	o__UBA3495	f__UBA3495	g__UBA9611	s__
M6_bin.103	Bin141	66.24	2.178	0.59	30269	2463334	SAR222 group IIIa	Chloroflexota (Chloroflexi )	c__Dehalococcoidia	o__UBA3495	f__UBA3495	g__UBA9611	s__
M6_bin.13	Bin148	91.25	3.008	0.585	14281	3101575	SAR223 group IIIa	Chloroflexota (Chloroflexi )	c__Dehalococcoidia	o__UBA3495	f__UBA3495	g__UBA1141	s__
M6_bin.15	Bin151	92.93	7.376	0.571	29261	3948559	SAR224 group IIIa	Chloroflexota (Chloroflexi )	c__Dehalococcoidia	o__UBA3495	f__UBA3495	g__	s__
M6_bin.156	Bin152	97.02	6.93	0.546	66163	3441127	SAR225 group IIIa	Chloroflexota (Chloroflexi )	c__Dehalococcoidia	o__UBA3495	f__UBA3495	g__UBA1141	s__UBA1141 sp002311385
M6_bin.231	Bin170	91.74	6.93	0.598	26348	3047615	SAR226 group IIIa	Chloroflexota (Chloroflexi )	c__Dehalococcoidia	o__UBA3495	f__UBA3495	g__	s__
M6_bin.233	Bin171	67.98	8.8	0.595	24989	2824859	SAR227 group IIIa	Chloroflexota (Chloroflexi )	c__Dehalococcoidia	o__UBA3495	f__UBA3495	g__	s__
M6_bin.245	Bin173	68.63	4.752	0.544	8425	3286095	SAR228 group IIIa	Chloroflexota (Chloroflexi )	c__Dehalococcoidia	o__UBA3495	f__UBA3495	g__	s__
M6_bin.259	Bin177	65.78	0	0.591	13071	2106006	SAR229 group IIIa	Chloroflexota (Chloroflexi )	c__Dehalococcoidia	o__UBA3495	f__UBA3495	g__UBA9611	s__UBA9611 sp002746355
M6_bin.328	Bin193	75.24	1.98	0.597	21883	2724850	SAR230 group IIIa	Chloroflexota (Chloroflexi )	c__Dehalococcoidia	o__UBA3495	f__UBA3495	g__UBA9611	s__
M6_bin.341	Bin199	88.28	9.515	0.58	34398	3007455	SAR231 group IIIa	Chloroflexota (Chloroflexi )	c__Dehalococcoidia	o__UBA3495	f__UBA3495	g__UBA9611	s__
M6_bin.51	Bin208	74.25	2.31	0.605	33608	2962166	SAR232 group IIIa	Chloroflexota (Chloroflexi )	c__Dehalococcoidia	o__UBA3495	f__UBA3495	g__UBA9611	s__
M6_bin.56	Bin210	71.78	1.08	0.6	13272	1692468	SAR233 group IIIa	Chloroflexota (Chloroflexi )	c__Dehalococcoidia	o__UBA3495	f__UBA3495	g__Io17-Chloro-G2	s__
M4_bin.15	Bin35	62.26	1.65	0.576	6658	2317206	SAR234 group IIIa	Chloroflexota (Chloroflexi )	c__Dehalococcoidia	o__UBA3495	f__UBA3495	g__UBA11650	s__UBA11650 sp002401285	HeR
M3_bin.9	Bin26	81.21	3.96	0.535	11212	2811855	SAR235 group IIIb	Chloroflexota (Chloroflexi )	c__Dehalococcoidia	o__UBA3495	f__UBA3495	g__	s__
M4_bin.107	Bin29	73.28	4.323	0.543	8386	2923861	SAR236 group IIIb	Chloroflexota (Chloroflexi )	c__Dehalococcoidia	o__UBA3495	f__UBA3495	g__	s__
M4_bin.46	Bin59	77.32	2.475	0.441	21059	2255122	SAR237 group IIIb	Chloroflexota (Chloroflexi )	c__Dehalococcoidia	o__UBA3495	f__UBA3495	g__GCA-2707185	s__
M6_bin.329	Bin194	88.08	0.11	0.546	22166	2997016	SAR238 group IIIb	Chloroflexota (Chloroflexi )	c__Dehalococcoidia	o__UBA3495	f__UBA3495	g__Casp-Chloro-G3	s__
M6_bin.52	Bin209	89.36	0.99	0.58	37279	2704982	SAR239 group IIIb	Chloroflexota (Chloroflexi )	c__Dehalococcoidia	o__UBA3495	f__UBA3495	g__	s__
M6_bin.190	Bin157	83.82	2.288	0.594	25472	3671685	SAR240 group IIIb	Chloroflexota (Chloroflexi )	c__Dehalococcoidia	o__UBA3495	f__UBA3495	g__Bin22	s__	HeR
M4_bin.39	Bin58	92.73	2.97	0.49	29696	2114053	SAR241 group IIIc	Chloroflexota (Chloroflexi )	c__Dehalococcoidia	o__UBA3495	f__GCA-2712585	g__	s__
M5_bin.205	Bin91	93.72	1.98	0.615	30353	2724159	SAR242 group IIIc	Chloroflexota (Chloroflexi )	c__Dehalococcoidia	o__UBA3495	f__GCA-2712585	g__	s__
M5_bin.252	Bin103	82.83	4.268	0.597	14459	1562987	SAR243 group IIIc	Chloroflexota (Chloroflexi )	c__Dehalococcoidia	o__UBA3495	f__GCA-2712585	g__	s__
M5_bin.343	Bin128	81.3	5.775	0.5	15005	1548628	SAR244 group IIIc	Chloroflexota (Chloroflexi )	c__Dehalococcoidia	o__UBA3495	f__GCA-2712585	g__	s__
M6_bin.199	Bin162	94.71	2.178	0.589	71707	1910833	SAR245 group IIIc	Chloroflexota (Chloroflexi )	c__Dehalococcoidia	o__UBA3495	f__GCA-2712585	g__	s__
M3_bin.144	Bin9	80.85	3.96	0.627	15852	2268681	SAR246 group IIId	Chloroflexota (Chloroflexi )	c__Dehalococcoidia	o__UBA3495	f__	g__	s__
M4_bin.219	Bin42	88.58	0.99	0.642	21918	2589828	SAR247 group IIId	Chloroflexota (Chloroflexi )	c__Dehalococcoidia	o__UBA3495	f__GCA-2712585	g__	s__
M5_bin.133	Bin78	66.91	4.125	0.604	4712	2304557	SAR248 group IIId	Chloroflexota (Chloroflexi )	c__Dehalococcoidia	o__UBA3495	f__	g__	s__
M5_bin.197	Bin89	91.41	1.353	0.564	40716	2110378	SAR249 group IIId	Chloroflexota (Chloroflexi )	c__Dehalococcoidia	o__UBA3495	f__	g__	s__
M6_bin.191	Bin158	88.53	1.98	0.645	25845	2799819	SAR250 group IIId	Chloroflexota (Chloroflexi )	c__Dehalococcoidia	o__UBA3495	f__	g__	s__
M6_bin.234	Bin172	90.42	2.178	0.569	43368	2865184	SAR251 group IIId	Chloroflexota (Chloroflexi )	c__Dehalococcoidia	o__UBA3495	f__GCA-2712585	g__	s__
M6_bin.34	Bin197	71.94	2.97	0.55	24027	2725087	SAR252 group IIId	Chloroflexota (Chloroflexi )	c__Dehalococcoidia	o__UBA3495	f__UBA3495	g__UBA9611	s__
M6_bin.81	Bin216	85.91	3.168	0.506	11555	1786296	SAR253 group IIId	Chloroflexota (Chloroflexi )	c__Dehalococcoidia	o__UBA3495	f__	g__	s__	HeR
M3_bin.3	Bin16	77.19	0	0.635	15287	1694763	SAR254 group IV	Chloroflexota (Chloroflexi )	c__Dehalococcoidia	o__UBA1127	f__	g__	s__
M4_bin.194	Bin39	90.26	2.475	0.498	13575	1637761	SAR255 group IV	Chloroflexota (Chloroflexi )	c__Dehalococcoidia	o__GCA-2717565	f__GCA-2717565	g__	s__
M4_bin.250	Bin48	72.5	5.148	0.503	6589	1296975	SAR256 group IV	Chloroflexota (Chloroflexi )	c__Dehalococcoidia	o__UBA1127	f__	g__	s__
M4_bin.254	Bin50	63.99	2.97	0.573	14538	1381128	SAR257 group IV	Chloroflexota (Chloroflexi )	c__Dehalococcoidia	o__UBA1127	f__UBA1127	g__UBA1127	s__
M5_bin.101	Bin70	88.92	0.99	0.681	14698	1723494	SAR258 group IV	Chloroflexota (Chloroflexi )	c__Dehalococcoidia	o__UBA1127	f__GCA-2717925	g__	s__
M5_bin.218	Bin94	77.22	3.96	0.574	9998	1960857	SAR259 group IV	Chloroflexota (Chloroflexi )	c__Dehalococcoidia	o__UBA1127	f__UBA1127	g__UBA1127	s__
M5_bin.219	Bin95	64.57	1.485	0.438	6056	1065364	SAR260 group IV	Chloroflexota (Chloroflexi )	c__Dehalococcoidia	o__UBA1127	f__	g__	s__
M5_bin.239	Bin98	77.88	0.99	0.606	45355	1307790	SAR261 group IV	Chloroflexota (Chloroflexi )	c__Dehalococcoidia	o__UBA1127	f__	g__	s__
M5_bin.259	Bin106	78.54	4.05	0.657	16842	1894152	SAR262 group IV	Chloroflexota (Chloroflexi )	c__Dehalococcoidia	o__UBA1127	f__	g__	s__
M5_bin.315	Bin121	61.05	1.98	0.474	6239	889518	SAR263 group IV	Chloroflexota (Chloroflexi )	c__Dehalococcoidia	o__GCA-2717565	f__GCA-2717565	g__GCA-2717565	s__
M6_bin.141	Bin149	63.66	2.475	0.576	8723	1381553	SAR264 group IV	Chloroflexota (Chloroflexi )	c__Dehalococcoidia	o__UBA1127	f__UBA1127	g__UBA1127	s__
M6_bin.194	Bin159	86.24	1.98	0.66	12633	1438062	SAR265 group IV	Chloroflexota (Chloroflexi )	c__Dehalococcoidia	o__UBA1127	f__	g__	s__
M6_bin.206	Bin166	95.53	9.489	0.66	20956	2620227	SAR266 group IV	Chloroflexota (Chloroflexi )	c__Dehalococcoidia	o__UBA1127	f__	g__	s__
M6_bin.250	Bin174	81.84	3.96	0.504	26579	1376187	SAR267 group IV	Chloroflexota (Chloroflexi )	c__Dehalococcoidia	o__UBA1127	f__	g__	s__
M6_bin.317	Bin191	89.76	0	0.438	41218	1482398	SAR268 group IV	Chloroflexota (Chloroflexi )	c__Dehalococcoidia	o__UBA1127	f__	g__	s__
M6_bin.57	Bin211	88.28	0.66	0.482	28001	1900895	SAR269 group IV	Chloroflexota (Chloroflexi )	c__Dehalococcoidia	o__GCA-2717565	f__GCA-2717565	g__	s__
M3_bin.100	Bin3	67.44	2.695	0.539	5798	1310338	SAR202 group V	Chloroflexota (Chloroflexi )	c__Dehalococcoidia	o__UBA2985	f__UBA2985	g__	s__
M3_bin.80	Bin21	86.35	3.498	0.486	13233	1485945	SAR203 group V	Chloroflexota (Chloroflexi )	c__Dehalococcoidia	o__UBA2985	f__UBA2985	g__	s__
M3_bin.99	Bin28	66.17	3.96	0.593	4473	1180905	SAR204 group V	Chloroflexota (Chloroflexi )	c__Dehalococcoidia	o__UBA2985	f__UBA2985	g__	s__
M4_bin.111	Bin30	95.21	0	0.463	61115	1545634	SAR205 group V	Chloroflexota (Chloroflexi )	c__Dehalococcoidia	o__UBA2985	f__UBA2985	g__	s__
M4_bin.87	Bin65	62.7	0.99	0.448	13417	735242	SAR206 group V	Chloroflexota (Chloroflexi )	c__Dehalococcoidia	o__UBA2985	f__UBA2985	g__	s__
M5_bin.106	Bin73	88.28	4.158	0.486	21176	1630171	SAR207 group V	Chloroflexota (Chloroflexi )	c__Dehalococcoidia	o__UBA2985	f__UBA2985	g__	s__
M5_bin.203	Bin90	70.06	2.565	0.597	10023	1303415	SAR208 group V	Chloroflexota (Chloroflexi )	c__Dehalococcoidia	o__UBA2985	f__UBA2985	g__	s__
M6_bin.292	Bin184	96	1.485	0.595	20855	1925813	SAR209 group V	Chloroflexota (Chloroflexi )	c__Dehalococcoidia	o__UBA2985	f__UBA2985	g__	s__
M4_bin.181	Bin37	66.81	9.273	0.524	5312	1837163	SAR210 group VI	Chloroflexota (Chloroflexi )	c__Dehalococcoidia	o__UBA6952	f__	g__	s__
M4_bin.225	Bin45	96.69	4.95	0.491	67218	1907235	SAR211 group VI	Chloroflexota (Chloroflexi )	c__Dehalococcoidia	o__UBA6952	f__QGNO01	g__	s__
M4_bin.96	Bin68	85.8	2.376	0.492	38391	1295288	SAR212 group VI	Chloroflexota (Chloroflexi )	c__Dehalococcoidia	o__UBA6952	f__	g__	s__
M5_bin.301	Bin116	77.29	5.148	0.569	20180	1669407	SAR213 group VI	Chloroflexota (Chloroflexi )	c__Dehalococcoidia	o__UBA6952	f__QGNO01	g__	s__
M6_bin.29	Bin182	95.37	0.99	0.591	32478	1678329	SAR214 group VI	Chloroflexota (Chloroflexi )	c__Dehalococcoidia	o__UBA6952	f__QGNO01	g__	s__
M6_bin.361	Bin204	92.73	4.455	0.491	19601	1390586	SAR215 group VI	Chloroflexota (Chloroflexi )	c__Dehalococcoidia	o__UBA3495	f__	g__	s__
M6_bin.47	Bin207	72.05	3.168	0.538	7602	1057749	SAR216 group VI	Chloroflexota (Chloroflexi )	c__Dehalococcoidia	o__UBA6952	f__QGNO01	g__	s__
M4_bin.30	Bin54	63.97	6.03	0.658	4232	1636535	SAR202 group VII	Chloroflexota (Chloroflexi )	c__Dehalococcoidia	o__UBA2963	f__UBA2963	g__	s__
M5_bin.11	Bin75	89.36	0.99	0.685	14981	1539212	SAR203 group VII	Chloroflexota (Chloroflexi )	c__Dehalococcoidia	o__UBA2963	f__UBA2963	g__	s__
M5_bin.168	Bin83	70.64	0.99	0.514	12861	1191639	SAR204 group VII	Chloroflexota (Chloroflexi )	c__Dehalococcoidia	o__UBA2963	f__	g__	s__
M5_bin.21	Bin93	69.19	0.99	0.632	39674	1013385	SAR205 group VII	Chloroflexota (Chloroflexi )	c__Dehalococcoidia	o__SAR202-VII-2	f__	g__	s__
M5_bin.247	Bin99	61.48	4.95	0.58	4990	1876009	SAR206 group VII	Chloroflexota (Chloroflexi )	c__Dehalococcoidia	o__SAR202-VII-2	f__SAR202-VII-2	g__SAR202-VII-2	s__
M5_bin.251	Bin102	83.82	1.98	0.424	35213	1552733	SAR207 group VII	Chloroflexota (Chloroflexi )	c__Dehalococcoidia	o__	f__	g__	s__
M5_bin.288	Bin114	92.41	4.95	0.656	12710	2543376	SAR208 group VII	Chloroflexota (Chloroflexi )	c__Dehalococcoidia	o__UBA2963	f__UBA2963	g__	s__
M5_bin.79	Bin136	93.39	1.98	0.615	36586	2603911	SAR209 group VII	Chloroflexota (Chloroflexi )	c__Dehalococcoidia	o__UBA2963	f__UBA2963	g__	s__
M5_bin.85	Bin137	89.67	1.188	0.629	18629	1970690	SAR210 group VII	Chloroflexota (Chloroflexi )	c__Dehalococcoidia	o__UBA2963	f__UBA2963	g__	s__
M5_bin.88	Bin138	79.37	1.1	0.569	5122	1433970	SAR211 group VII	Chloroflexota (Chloroflexi )	c__Dehalococcoidia	o__UBA2963	f__	g__	s__
M6_bin.2	Bin163	85.94	0.165	0.661	13827	1989626	SAR212 group VII	Chloroflexota (Chloroflexi )	c__Dehalococcoidia	o__UBA2963	f__UBA2963	g__	s__
M6_bin.297	Bin186	68.86	3.508	0.633	7878	1481820	SAR213 group VII	Chloroflexota (Chloroflexi )	c__Dehalococcoidia	o__UBA2963	f__UBA2963	g__	s__
M6_bin.305	Bin188	78.73	7.425	0.652	8647	2300221	SAR214 group VII	Chloroflexota (Chloroflexi )	c__Dehalococcoidia	o__UBA2963	f__UBA2963	g__	s__
M6_bin.64	Bin212	65.78	4.95	0.583	6465	1948965	SAR215 group VII	Chloroflexota (Chloroflexi )	c__Dehalococcoidia	o__SAR202-VII-2	f__SAR202-VII-2	g__SAR202-VII-2	s__
M6_bin.96	Bin217	68.44	2.97	0.664	6492	1388634	SAR216 group VII	Chloroflexota (Chloroflexi )	c__Dehalococcoidia	o__UBA2963	f__UBA2963	g__	s__
M5_bin.270	Bin109	62.37	3.06	0.691	3644	1522753	Unclustered SAR202	Chloroflexota (Chloroflexi )	c__Dehalococcoidia	o__SHYM01	f__SHYM01	g__SHYM01	s__SHYM01 sp009692805
M5_bin.208	Bin92	84.81	0.495	0.608	41166	2046877	Unclustered SAR202	Chloroflexota (Chloroflexi )	c__Dehalococcoidia	o__SHYB01	f__	g__	s__
M5_bin.59	Bin133	73.35	0.99	0.653	12475	2175312	Unclustered SAR202	Chloroflexota (Chloroflexi )	c__Dehalococcoidia	o__SHYB01	f__	g__	s__
M5_bin.266	Bin107	76.77	0	0.637	18957	1122098	Unclustered SAR202	Chloroflexota (Chloroflexi )	c__Dehalococcoidia	o__UBA6926	f__	g__	s__
M5_bin.331	Bin124	69.69	5.445	0.621	6776	1837259	Unclustered SAR202	Chloroflexota (Chloroflexi )	c__Dehalococcoidia	o__UBA6926	f__UBA6926	g__	s__
M6_bin.186	Bin155	66.17	4.95	0.627	4003	975074	Unclustered SAR202	Chloroflexota (Chloroflexi )	c__Dehalococcoidia	o__UBA6926	f__UBA6926	g__	s__
M5_bin.90	Bin139	87.78	0.99	0.584	14831	2447859	Unclustered SAR202	Chloroflexota (Chloroflexi )	c__Dehalococcoidia	o__Plut-88900	f__	g__	s__	HeR
M6_bin.290	Bin183	95.7	1.08	0.594	29808	2560478	Unclustered SAR202	Chloroflexota (Chloroflexi )	c__Dehalococcoidia	o__Plut-88900	f__	g__	s__	HeR
M6_bin.119	Bin143	75.75	3.62	0.524	6814	1750797	NA	Chloroflexota (Chloroflexi )	c__Dehalococcoidia	o__	f__	g__	s__
M4_bin.220	Bin43	92.73	0	0.533	107926	1610151	JG30	Chloroflexota (Chloroflexi )	c__Dehalococcoidia	o__UBA2979	f__UBA2979	g__	s__
M5_bin.224	Bin96	83.33	0	0.653	29013	1262352	JG30	Chloroflexota (Chloroflexi )	c__Dehalococcoidia	o__UBA2979	f__UBA2979	g__	s__
M5_bin.309	Bin118	64.11	2.791	0.538	5705	1321854	JG30	Chloroflexota (Chloroflexi )	c__Dehalococcoidia	o__UBA2979	f__UBA2979	g__	s__
M6_bin.195	Bin160	67.02	2.97	0.674	12379	1671563	JG30	Chloroflexota (Chloroflexi )	c__Dehalococcoidia	o__UBA2979	f__UBA2979	g__	s__
M3_bin.83	Bin22	74.65	5.72	0.425	11474	1359216	Tepidiformales	Chloroflexota (Chloroflexi )	c__Dehalococcoidia	o__UBA2991	f__UBA2991	g__UBA2991	s__
M4_bin.192	Bin38	90.16	2.97	0.425	28269	1598566	Tepidiformales	Chloroflexota (Chloroflexi )	c__Dehalococcoidia	o__UBA2991	f__UBA2991	g__UBA2991	s__
M5_bin.313	Bin120	69.59	5.654	0.423	6895	1762686	Tepidiformales	Chloroflexota (Chloroflexi )	c__Dehalococcoidia	o__UBA2991	f__UBA2991	g__UBA2991	s__
M5_bin.267	Bin108	69.26	2.475	0.679	9848	2353647	Tepidiformales	Chloroflexota (Chloroflexi )	c__Dehalococcoidia	o__UBA2991	f__UBA2991	g__UBA2991	s__	HeR
M4_bin.172	Bin36	93.06	1.98	0.57	64093	3145562	Basal Dehalococcoidia	Chloroflexota (Chloroflexi )	c__FW602-bin22	o__FW602-bin22	f__	g__	s__
M6_bin.225	Bin169	90.51	0	0.51	26869	1143977	Basal Dehalococcoidia	Chloroflexota (Chloroflexi )	c__Dehalococcoidia	o__SM23-28-2	f__	g__	s__
M6_bin.219	Bin168	77.31	2.314	0.668	10017	3675708	Basal Dehalococcoidia	Chloroflexota (Chloroflexi )	c__Ellin6529	o__CSP1-4	f__CSP1-4	g__Palsa-1032	s__	HeR
M3_bin.135	Bin7	60.95	4.95	0.667	3993	2099169	TK17	Chloroflexota (Chloroflexi )	c__Dehalococcoidia	o__Bin125	f__Bin125	g__	s__
M5_bin.100	Bin69	75.41	3.96	0.66	11758	2428057	TK17	Chloroflexota (Chloroflexi )	c__Dehalococcoidia	o__Bin125	f__Bin125	g__	s__
M5_bin.171	Bin84	83.55	0	0.647	11998	1386959	TK17	Chloroflexota (Chloroflexi )	c__Dehalococcoidia	o__Bin125	f__Bin125	g__	s__
M4_bin.253	Bin49	71.48	5.445	0.665	7136	2892426	TK17	Chloroflexota (Chloroflexi )	c__Dehalococcoidia	o__Bin125	f__Bin125	g__	s__	HeR
M5_bin.19	Bin87	89.76	0.605	0.653	12349	1583070	TK17	Chloroflexota (Chloroflexi )	c__Dehalococcoidia	o__Bin125	f__Bin125	g__	s__	HeR
M5_bin.25	Bin101	82.45	2.97	0.669	11038	2725492	TK17	Chloroflexota (Chloroflexi )	c__Dehalococcoidia	o__Bin125	f__Bin125	g__	s__	HeR
M6_bin.187	Bin156	74.93	7.92	0.698	9546	2620309	TK17	Chloroflexota (Chloroflexi )	c__Dehalococcoidia	o__Bin125	f__Bin125	g__TK10-74A	s__	HeR
M6_bin.253	Bin175	92.07	3.96	0.668	30499	3110204	TK17	Chloroflexota (Chloroflexi )	c__Dehalococcoidia	o__Bin125	f__Bin125	g__	s__	HeR
M6_bin.302	Bin187	66	1.98	0.682	23591	1618937	TK17	Chloroflexota (Chloroflexi )	c__Dehalococcoidia	o__Bin125	f__Bin125	g__	s__	HeR
M6_bin.65	Bin213	80.85	5.445	0.643	44210	3013283	TK17	Chloroflexota (Chloroflexi )	c__Dehalococcoidia	o__Bin125	f__Bin125	g__	s__	HeR
M3_bin.67	Bin19	83.82	0	0.58	70468	2052274	TK10	Chloroflexota (Chloroflexi )	c__UBA11872	o__UBA11872	f__UBA11872	g__	s__
M4_bin.121	Bin33	92.74	0	0.552	73803	2169831	TK10	Chloroflexota (Chloroflexi )	c__UBA11872	o__UBA11872	f__UBA11872	g__UBA11872	s__
M5_bin.39	Bin130	64.02	0	0.576	189121	1336533	TK10	Chloroflexota (Chloroflexi )	c__UBA11872	o__UBA11872	f__UBA11872	g__	s__
M3_bin.60	Bin18	86.88	4.816	0.52	36782	2547693	TK10	Chloroflexota (Chloroflexi )	c__UBA11872	o__UBA11872	f__	g__	s__	HeR
M4_bin.116	Bin31	93.72	3.402	0.663	102078	2784611	TK10	Chloroflexota (Chloroflexi )	c__UBA11872	o__UBA11872	f__UBA11872	g__	s__	HeR
M4_bin.119	Bin32	94.87	0.925	0.59	147047	2470554	TK10	Chloroflexota (Chloroflexi )	c__UBA11872	o__UBA11872	f__	g__	s__	HeR
M4_bin.265	Bin52	84.76	3.086	0.628	6740	2413457	TK10	Chloroflexota (Chloroflexi )	c__UBA11872	o__UBA11872	f__	g__	s__	HeR
M4_bin.89	Bin66	89.42	4.269	0.56	18332	2440488	TK10	Chloroflexota (Chloroflexi )	c__UBA11872	o__UBA11872	f__UBA11872	g__	s__	HeR
M6_bin.217	Bin167	67.19	0	0.671	20217	2612697	TK10	Chloroflexota (Chloroflexi )	c__UBA11872	o__UBA11872	f__UBA11872	g__	s__	HeR
M6_bin.277	Bin180	93.2	6.481	0.673	34030	3219389	TK10	Chloroflexota (Chloroflexi )	c__UBA11872	o__UBA11872	f__UBA11872	g__	s__	HeR
M6_bin.279	Bin181	60.46	0.925	0.591	9705	1595555	TK10	Chloroflexota (Chloroflexi )	c__UBA11872	o__UBA11872	f__	g__	s__	HeR
M6_bin.296	Bin185	88.58	0	0.638	19172	2532519	TK10	Chloroflexota (Chloroflexi )	c__UBA11872	o__UBA11872	f__	g__	s__	HeR
M4_bin.137	Bin34	65.17	9.818	0.561	9849	1592339	Anaerolineae	Chloroflexota (Chloroflexi )	c__Anaerolineae	o__Anaerolineales	f__UBA11657	g__	s__
M4_bin.33	Bin55	80	0.909	0.512	136186	1797642	Anaerolineae	Chloroflexota (Chloroflexi )	c__Anaerolineae	o__Anaerolineales	f__UBA11657	g__	s__
M5_bin.54	Bin132	86.36	3.454	0.554	28744	1882381	Anaerolineae	Chloroflexota (Chloroflexi )	c__Anaerolineae	o__Anaerolineales	f__UBA11657	g__	s__
M6_bin.204	Bin165	84.14	2	0.512	40695	2501431	Anaerolineae	Chloroflexota (Chloroflexi )	c__Anaerolineae	o__Anaerolineales	f__UBA11657	g__	s__
M6_bin.362	Bin205	63.62	1.212	0.439	3749	4439575	Anaerolineae	Chloroflexota (Chloroflexi )	c__Anaerolineae	o__SBR1031	f__A4b	g__UBA6055	s__
M6_bin.80	Bin215	88.18	1.09	0.421	15491	2953221	Anaerolineae	Chloroflexota (Chloroflexi )	c__Anaerolineae	o__Anaerolineales	f__UBA11657	g__UBA11657	s__UBA11657 sp002311455
M4_bin.34	Bin56	72.19	6.363	0.538	5926	2970300	Anaerolineae	Chloroflexota (Chloroflexi )	c__Anaerolineae	o__Anaerolineales	f__	g__	s__	HeR
M5_bin.312	Bin119	88.18	5.454	0.557	127625	2257908	Anaerolineae	Chloroflexota (Chloroflexi )	c__Anaerolineae	o__Anaerolineales	f__E44-bin32	g__	s__	HeR
M6_bin.125	Bin146	84.59	2.727	0.471	12857	1849732	Anaerolineae	Chloroflexota (Chloroflexi )	c__Anaerolineae	o__Anaerolineales	f__UBA11579	g__	s__	HeR
M6_bin.340	Bin198	86.36	4.545	0.556	56392	2396122	Anaerolineae	Chloroflexota (Chloroflexi )	c__Anaerolineae	o__Anaerolineales	f__E44-bin32	g__	s__	HeR

## Sheet: Supplementary data3
The detailed informations of downloaded Tara ocean and Malaspina samples
origin	Sample	depth	INSDC run accession number(s)	Station identifier [TARA_station#]	Latitude [degrees North]	Longitude [degrees East]	Environmental Feature	Size fraction lower threshold [micrometre]	Size fraction upper threshold [micrometre]	Ocean and sea regions (IHO General Sea Areas 1953) [MRGID registered at www.marineregions.com]	Marine provinces (Longhurst 2007)
Tara Ocean	TARA_056_SRF_0.22-3	5	ERR599057	TARA_056	-15.3424	43.2965	(SRF) surface water layer (ENVO:00002042)	0.22	3	(IO) Indian Ocean [MRGID:1904]	(EAFR) Eastern Africa Coastal Province [MRGID:21473]
Tara Ocean	TARA_064_SRF_0.22-3	5	ERR598970|ERR599088|ERR599150	TARA_064	-29.5019	37.9889	(SRF) surface water layer (ENVO:00002042)	0.22	3	(IO) Indian Ocean [MRGID:1904]	(EAFR) Eastern Africa Coastal Province [MRGID:21473]
Tara Ocean	TARA_065_SRF_0.22-3	5	ERR598979|ERR599146	TARA_065	-35.1728	26.2868	(SRF) surface water layer (ENVO:00002042)	0.22	3	(IO) Indian Ocean [MRGID:1904]	(EAFR) Eastern Africa Coastal Province [MRGID:21473]
Tara Ocean	TARA_068_SRF_0.22-3	5	ERR599129|ERR599171|ERR599174	TARA_068	-31.0266	4.665	(SRF) surface water layer (ENVO:00002042)	0.22	3	(SAO) South Atlantic Ocean [MRGID:1914]	(SATL) South Atlantic Gyral Province [MRGID:21459]
Tara Ocean	TARA_070_SRF_0.22-3	5	ERR599135|ERR599165	TARA_070	-20.4091	-3.1759	(SRF) surface water layer (ENVO:00002042)	0.22	3	(SAO) South Atlantic Ocean [MRGID:1914]	(SATL) South Atlantic Gyral Province [MRGID:21459]
Tara Ocean	TARA_072_SRF_0.22-3	5	ERR598984|ERR599105	TARA_072	-8.7789	-17.9099	(SRF) surface water layer (ENVO:00002042)	0.22	3	(SAO) South Atlantic Ocean [MRGID:1914]	(SATL) South Atlantic Gyral Province [MRGID:21459]
Tara Ocean	TARA_076_SRF_0.22-3	5	ERR599010|ERR599126	TARA_076	-20.9354	-35.1803	(SRF) surface water layer (ENVO:00002042)	0.22	3	(SAO) South Atlantic Ocean [MRGID:1914]	(SATL) South Atlantic Gyral Province [MRGID:21459]
Tara Ocean	TARA_078_SRF_0.22-3	5	ERR599006|ERR599022	TARA_078	-30.1367	-43.2899	(SRF) surface water layer (ENVO:00002042)	0.22	3	(SAO) South Atlantic Ocean [MRGID:1914]	(SATL) South Atlantic Gyral Province [MRGID:21459]
Tara Ocean	TARA_085_SRF_0.22-3	5	ERR599090|ERR599176	TARA_085	-62.0385	-49.529	(SRF) surface water layer (ENVO:00002042)	0.22	3	(SO) Southern Ocean [MRGID:1907]	(ANTA) Antarctic Province [MRGID:21502]
Tara Ocean	TARA_098_SRF_0.22-3	5	ERR599093|ERR599120	TARA_098	-25.8051	-111.72	(SRF) surface water layer (ENVO:00002042)	0.22	3	(SPO) South Pacific Ocean [MRGID:1910]	(SPSG) South Pacific Subtropical Gyre Province, North and South [MRGID:21486]
Tara Ocean	TARA_100_SRF_0.22-3	5	ERR599063|ERR599163|ERR599169	TARA_100	-13.0023	-95.9759	(SRF) surface water layer (ENVO:00002042)	0.22	3	(SPO) South Pacific Ocean [MRGID:1910]	(SPSG) South Pacific Subtropical Gyre Province, North and South [MRGID:21486]
Tara Ocean	TARA_102_SRF_0.22-3	5	ERR598943|ERR598978	TARA_102	-5.2529	-85.1545	(SRF) surface water layer (ENVO:00002042)	0.22	3	(SPO) South Pacific Ocean [MRGID:1910]	(PEOD) Pacific Equatorial Divergence Province [MRGID:21489]
Tara Ocean	TARA_109_SRF_0.22-3	5	ERR598997|ERR599118	TARA_109	1.9928	-84.5766	(SRF) surface water layer (ENVO:00002042)	0.22	3	(NPO) North Pacific Ocean [MRGID:1908]	(CHIL) Chile-Peru Current Coastal Province [MRGID:21495]
Tara Ocean	TARA_110_SRF_0.22-3	5	ERR599039	TARA_110	-2.0133	-84.589	(SRF) surface water layer (ENVO:00002042)	0.22	3	(SPO) South Pacific Ocean [MRGID:1910]	(SPSG) South Pacific Subtropical Gyre Province, North and South [MRGID:21486]
Tara Ocean	TARA_111_SRF_0.22-3	5	ERR599077	TARA_111	-16.9601	-100.633	(SRF) surface water layer (ENVO:00002042)	0.22	3	(SPO) South Pacific Ocean [MRGID:1910]	(SPSG) South Pacific Subtropical Gyre Province, North and South [MRGID:21486]
Tara Ocean	TARA_112_SRF_0.22-3	5	ERR598954	TARA_112	-23.2811	-129.395	(SRF) surface water layer (ENVO:00002042)	0.22	3	(SPO) South Pacific Ocean [MRGID:1910]	(SPSG) South Pacific Subtropical Gyre Province, North and South [MRGID:21486]
Tara Ocean	TARA_122_SRF_0.22-3	5	ERR598992	TARA_122	-8.9971	-139.196	(SRF) surface water layer (ENVO:00002042)	0.22	3	(SPO) South Pacific Ocean [MRGID:1910]	(SPSG) South Pacific Subtropical Gyre Province, North and South [MRGID:21486]
Tara Ocean	TARA_132_SRF_0.22-3	5	ERR599142	TARA_132	31.5213	-158.996	(SRF) surface water layer (ENVO:00002042)	0.22	3	(NPO) North Pacific Ocean [MRGID:1908]	(NPST) North Pacific Subtropical and Polar Front Provinces [MRGID:21484]
Tara Ocean	TARA_133_SRF_0.22-3	5	ERR599052	TARA_133	35.3671	-127.742	(SRF) surface water layer (ENVO:00002042)	0.22	3	(NPO) North Pacific Ocean [MRGID:1908]	(NPST) North Pacific Subtropical and Polar Front Provinces [MRGID:21484]
Tara Ocean	TARA_137_SRF_0.22-3	5	ERR598989	TARA_137	14.2035	-116.626	(SRF) surface water layer (ENVO:00002042)	0.22	3	(NPO) North Pacific Ocean [MRGID:1908]	(PNEC) North Pacific Equatorial Countercurrent Province [MRGID:21488]
Tara Ocean	TARA_138_SRF_0.22-3	5	ERR599030	TARA_138	6.3332	-102.943	(SRF) surface water layer (ENVO:00002042)	0.22	3	(NPO) North Pacific Ocean [MRGID:1908]	(PNEC) North Pacific Equatorial Countercurrent Province [MRGID:21488]
Tara Ocean	TARA_142_SRF_0.22-3	5	ERR599136	TARA_142	25.5264	-88.394	(SRF) surface water layer (ENVO:00002042)	0.22	3	(NAO) North Atlantic Ocean [MRGID:1912]	(CARB) Caribbean Province [MRGID:21466]
Tara Ocean	TARA_145_SRF_0.22-3	5	ERR598983	TARA_145	39.2305	-70.0377	(SRF) surface water layer (ENVO:00002042)	0.22	3	(NAO) North Atlantic Ocean [MRGID:1912]	(GFST) Gulf Stream Province [MRGID:21454]
Tara Ocean	TARA_146_SRF_0.22-3	5	ERR598968	TARA_146	34.6712	-71.3093	(SRF) surface water layer (ENVO:00002042)	0.22	3	(NAO) North Atlantic Ocean [MRGID:1912]	(NAST-W) North Atlantic Subtropical Gyral Province [MRGID:21455]
Tara Ocean	TARA_148_SRF_0.22-3	5	ERR599123	TARA_148	31.6948	-64.2489	(SRF) surface water layer (ENVO:00002042)	0.22	3	(NAO) North Atlantic Ocean [MRGID:1912]	(NAST-W) North Atlantic Subtropical Gyral Province [MRGID:21455]
Tara Ocean	TARA_149_SRF_0.22-3	5	ERR598963	TARA_149	34.1132	-49.9181	(SRF) surface water layer (ENVO:00002042)	0.22	3	(NAO) North Atlantic Ocean [MRGID:1912]	(NAST-W) North Atlantic Subtropical Gyral Province [MRGID:21455]
Tara Ocean	TARA_152_SRF_0.22-3	5	ERR599078	TARA_152	43.6792	-16.8344	(SRF) surface water layer (ENVO:00002042)	0.22	3	(NAO) North Atlantic Ocean [MRGID:1912]	(NAST-E) North Atlantic Subtropical Gyral Province [MRGID:21467]
Tara Ocean	TARA_152_MIX_0.22-3	25	ERR599001	TARA_152	43.7056	-16.8794	(MIX) marine epipelagic mixed layer (ENVO:01000061)	0.22	3	(NAO) North Atlantic Ocean [MRGID:1912]	(NAST-E) North Atlantic Subtropical Gyral Province [MRGID:21467]
Tara Ocean	TARA_065_DCM_0.22-3	30	ERR598990|ERR599018|ERR599110	TARA_065	-35.2421	26.3048	(DCM) deep chlorophyll maximum layer (ENVO:01000326)	0.22	3	(IO) Indian Ocean [MRGID:1904]	(EAFR) Eastern Africa Coastal Province [MRGID:21473]
Tara Ocean	TARA_109_DCM_0.22-3	30	ERR598952|ERR599065|ERR599108	TARA_109	2.0299	-84.5546	(DCM) deep chlorophyll maximum layer (ENVO:01000326)	0.22	3	(NPO) North Pacific Ocean [MRGID:1908]	(CHIL) Chile-Peru Current Coastal Province [MRGID:21495]
Tara Ocean	TARA_102_DCM_0.22-3	40	ERR598962|ERR599007|ERR599168	TARA_102	-5.2669	-85.2732	(DCM) deep chlorophyll maximum layer (ENVO:01000326)	0.22	3	(SPO) South Pacific Ocean [MRGID:1910]	(PEOD) Pacific Equatorial Divergence Province [MRGID:21489]
Tara Ocean	TARA_137_DCM_0.22-3	40	ERR598987|ERR599070|ERR599099|ERR599147	TARA_137	14.2075	-116.647	(DCM) deep chlorophyll maximum layer (ENVO:01000326)	0.22	3	(NPO) North Pacific Ocean [MRGID:1908]	(PNEC) North Pacific Equatorial Countercurrent Province [MRGID:21488]
Tara Ocean	TARA_133_DCM_0.22-3	45	ERR598942	TARA_133	35.4002	-127.75	(DCM) deep chlorophyll maximum layer (ENVO:01000326)	0.22	3	(NPO) North Pacific Ocean [MRGID:1908]	(NPST) North Pacific Subtropical and Polar Front Provinces [MRGID:21484]
Tara Ocean	TARA_068_DCM_0.22-3	50	ERR599017|ERR599056|ERR599103	TARA_068	-31.027	4.6802	(DCM) deep chlorophyll maximum layer (ENVO:01000326)	0.22	3	(SAO) South Atlantic Ocean [MRGID:1914]	(SATL) South Atlantic Gyral Province [MRGID:21459]
Tara Ocean	TARA_100_DCM_0.22-3	50	ERR599081|ERR599113	TARA_100	-12.9723	-96.0122	(DCM) deep chlorophyll maximum layer (ENVO:01000326)	0.22	3	(SPO) South Pacific Ocean [MRGID:1910]	(SPSG) South Pacific Subtropical Gyre Province, North and South [MRGID:21486]
Tara Ocean	TARA_110_DCM_0.22-3	50	ERR599014	TARA_110	-1.9002	-84.6265	(DCM) deep chlorophyll maximum layer (ENVO:01000326)	0.22	3	(SPO) South Pacific Ocean [MRGID:1910]	(SPSG) South Pacific Subtropical Gyre Province, North and South [MRGID:21486]
Tara Ocean	TARA_138_DCM_0.22-3	60	ERR599087	TARA_138	6.3378	-102.954	(DCM) deep chlorophyll maximum layer (ENVO:01000326)	0.22	3	(NPO) North Pacific Ocean [MRGID:1908]	(PNEC) North Pacific Equatorial Countercurrent Province [MRGID:21488]
Tara Ocean	TARA_064_DCM_0.22-3	65	ERR598972|ERR599023|ERR599025	TARA_064	-29.5333	37.9117	(DCM) deep chlorophyll maximum layer (ENVO:01000326)	0.22	3	(IO) Indian Ocean [MRGID:1904]	(EAFR) Eastern Africa Coastal Province [MRGID:21473]
Tara Ocean	TARA_085_DCM_0.22-3	90	ERR599104|ERR599121	TARA_085	-62.2231	-49.2139	(DCM) deep chlorophyll maximum layer (ENVO:01000326)	0.22	3	(SO) Southern Ocean [MRGID:1907]	(ANTA) Antarctic Province [MRGID:21502]
Tara Ocean	TARA_111_DCM_0.22-3	90	ERR598961	TARA_111	-16.9587	-100.675	(DCM) deep chlorophyll maximum layer (ENVO:01000326)	0.22	3	(SPO) South Pacific Ocean [MRGID:1910]	(SPSG) South Pacific Subtropical Gyre Province, North and South [MRGID:21486]
Tara Ocean	TARA_072_DCM_0.22-3	100	ERR599133|ERR599137	TARA_072	-8.7296	-17.9604	(DCM) deep chlorophyll maximum layer (ENVO:01000326)	0.22	3	(SAO) South Atlantic Ocean [MRGID:1914]	(SATL) South Atlantic Gyral Province [MRGID:21459]
Tara Ocean	TARA_122_DCM_0.22-3	115	ERR598948	TARA_122	-9.0063	-139.139	(DCM) deep chlorophyll maximum layer (ENVO:01000326)	0.22	3	(SPO) South Pacific Ocean [MRGID:1910]	(SPSG) South Pacific Subtropical Gyre Province, North and South [MRGID:21486]
Tara Ocean	TARA_132_DCM_0.22-3	115	ERR598995	TARA_132	31.5168	-159.046	(DCM) deep chlorophyll maximum layer (ENVO:01000326)	0.22	3	(NPO) North Pacific Ocean [MRGID:1908]	(NPST) North Pacific Subtropical and Polar Front Provinces [MRGID:21484]
Tara Ocean	TARA_078_DCM_0.22-3	120	ERR599046|ERR599101	TARA_078	-30.1484	-43.2705	(DCM) deep chlorophyll maximum layer (ENVO:01000326)	0.22	3	(SAO) South Atlantic Ocean [MRGID:1914]	(SATL) South Atlantic Gyral Province [MRGID:21459]
Tara Ocean	TARA_142_DCM_0.22-3	125	ERR599100	TARA_142	25.6168	-88.4532	(DCM) deep chlorophyll maximum layer (ENVO:01000326)	0.22	3	(NAO) North Atlantic Ocean [MRGID:1912]	(CARB) Caribbean Province [MRGID:21466]
Tara Ocean	TARA_076_DCM_0.22-3	150	ERR599040|ERR599148	TARA_076	-21.0292	-35.3498	(DCM) deep chlorophyll maximum layer (ENVO:01000326)	0.22	3	(SAO) South Atlantic Ocean [MRGID:1914]	(SATL) South Atlantic Gyral Province [MRGID:21459]
Tara Ocean	TARA_112_DCM_0.22-3	155	ERR598957	TARA_112	-23.2189	-129.5	(DCM) deep chlorophyll maximum layer (ENVO:01000326)	0.22	3	(SPO) South Pacific Ocean [MRGID:1910]	(SPSG) South Pacific Subtropical Gyre Province, North and South [MRGID:21486]
Tara Ocean	TARA_100_MES_0.22-3	177	ERR598946|ERR598953|ERR598981	TARA_100	-12.9794	-96.0232	(DCM) deep chlorophyll maximum layer (ENVO:01000326) & marine oxygen minimum zone (ENVO:01000065)	0.22	3	(SPO) South Pacific Ocean [MRGID:1910]	(SPSG) South Pacific Subtropical Gyre Province, North and South [MRGID:21486]
Tara Ocean	TARA_098_DCM_0.22-3	188	ERR599042|ERR599079	TARA_098	-25.826	-111.729	(DCM) deep chlorophyll maximum layer (ENVO:01000326)	0.22	3	(SPO) South Pacific Ocean [MRGID:1910]	(SPSG) South Pacific Subtropical Gyre Province, North and South [MRGID:21486]
Tara Ocean	TARA_148b_MES_0.22-3	250	ERR598958	TARA_148b	34.1504	-56.9684	(MES) mesopelagic zone (ENVO:00000213)	0.22	3	(NAO) North Atlantic Ocean [MRGID:1912]	(NAST-W) North Atlantic Subtropical Gyral Province [MRGID:21455]
Tara Ocean	TARA_111_MES_0.22-3	350	ERR599086	TARA_111	-16.9486	-100.671	(MES) mesopelagic zone (ENVO:00000213) & marine oxygen minimum zone (ENVO:01000065)	0.22	3	(SPO) South Pacific Ocean [MRGID:1910]	(SPSG) South Pacific Subtropical Gyre Province, North and South [MRGID:21486]
Tara Ocean	TARA_137_MES_0.22-3	375	ERR599015|ERR599076|ERR599127|ERR599152	TARA_137	14.2025	-116.643	(MES) mesopelagic zone (ENVO:00000213)	0.22	3	(NPO) North Pacific Ocean [MRGID:1908]	(PNEC) North Pacific Equatorial Countercurrent Province [MRGID:21488]
Tara Ocean	TARA_109_MES_0.22-3	380	ERR598971|ERR599067	TARA_109	2.0649	-84.5546	(MES) mesopelagic zone (ENVO:00000213) & marine oxygen minimum zone (ENVO:01000065)	0.22	3	(NPO) North Pacific Ocean [MRGID:1908]	(CHIL) Chile-Peru Current Coastal Province [MRGID:21495]
Tara Ocean	TARA_110_MES_0.22-3	380	ERR599020	TARA_110	-1.8902	-84.6141	(MES) mesopelagic zone (ENVO:00000213) & marine oxygen minimum zone (ENVO:01000065)	0.22	3	(SPO) South Pacific Ocean [MRGID:1910]	(SPSG) South Pacific Subtropical Gyre Province, North and South [MRGID:21486]
Tara Ocean	TARA_138_MES_0.22-3	450	ERR599004|ERR599051|ERR599060|ERR599175	TARA_138	6.3559	-103.06	(MES) mesopelagic zone (ENVO:00000213)	0.22	3	(NPO) North Pacific Ocean [MRGID:1908]	(PNEC) North Pacific Equatorial Countercurrent Province [MRGID:21488]
Tara Ocean	TARA_102_MES_0.22-3	480	ERR599055|ERR599128|ERR599132	TARA_102	-5.261	-85.1678	(MES) mesopelagic zone (ENVO:00000213) & marine oxygen minimum zone (ENVO:01000065)	0.22	3	(SPO) South Pacific Ocean [MRGID:1910]	(PEOD) Pacific Equatorial Divergence Province [MRGID:21489]
Tara Ocean	TARA_098_MES_0.22-3	488	ERR599071|ERR599085	TARA_098	-25.8076	-111.691	(MES) mesopelagic zone (ENVO:00000213)	0.22	3	(SPO) South Pacific Ocean [MRGID:1910]	(SPSG) South Pacific Subtropical Gyre Province, North and South [MRGID:21486]
Tara Ocean	TARA_132_MES_0.22-3	550	ERR598980	TARA_132	31.528	-159.022	(MES) mesopelagic zone (ENVO:00000213)	0.22	3	(NPO) North Pacific Ocean [MRGID:1908]	(NPST) North Pacific Subtropical and Polar Front Provinces [MRGID:21484]
Tara Ocean	TARA_145_MES_0.22-3	590	ERR599166	TARA_145	39.2392	-70.0343	(MES) mesopelagic zone (ENVO:00000213) & marine oxygen minimum zone (ENVO:01000065)	0.22	3	(NAO) North Atlantic Ocean [MRGID:1912]	(GFST) Gulf Stream Province [MRGID:21454]
Tara Ocean	TARA_122_MES_0.22-3	600	ERR598999|ERR599033|ERR599083|ERR599096	TARA_122	-8.9729	-139.239	(MES) mesopelagic zone (ENVO:00000213)	0.22	3	(SPO) South Pacific Ocean [MRGID:1910]	(SPSG) South Pacific Subtropical Gyre Province, North and South [MRGID:21486]
Tara Ocean	TARA_142_MES_0.22-3	640	ERR598985	TARA_142	25.6236	-88.45	(MES) mesopelagic zone (ENVO:00000213)	0.22	3	(NAO) North Atlantic Ocean [MRGID:1912]	(CARB) Caribbean Province [MRGID:21466]
Tara Ocean	TARA_146_MES_0.22-3	640	ERR599047	TARA_146	34.6663	-71.2907	(MES) mesopelagic zone (ENVO:00000213)	0.22	3	(NAO) North Atlantic Ocean [MRGID:1912]	(NAST-W) North Atlantic Subtropical Gyral Province [MRGID:21455]
Tara Ocean	TARA_133_MES_0.22-3	650	ERR599115	TARA_133	35.2698	-127.727	(MES) mesopelagic zone (ENVO:00000213)	0.22	3	(NPO) North Pacific Ocean [MRGID:1908]	(NPST) North Pacific Subtropical and Polar Front Provinces [MRGID:21484]
Tara Ocean	TARA_112_MES_0.22-3	696	ERR599072	TARA_112	-23.2232	-129.599	(MES) mesopelagic zone (ENVO:00000213)	0.22	3	(SPO) South Pacific Ocean [MRGID:1910]	(SPSG) South Pacific Subtropical Gyre Province, North and South [MRGID:21486]
Tara Ocean	TARA_068_MES_0.22-3	700	ERR598947|ERR599131	TARA_068	-31.0198	4.6685	(MES) mesopelagic zone (ENVO:00000213)	0.22	3	(SAO) South Atlantic Ocean [MRGID:1914]	(SATL) South Atlantic Gyral Province [MRGID:21459]
Tara Ocean	TARA_149_MES_0.22-3	740	ERR598964	TARA_149	34.0771	-49.8233	(MES) mesopelagic zone (ENVO:00000213)	0.22	3	(NAO) North Atlantic Ocean [MRGID:1912]	(NAST-W) North Atlantic Subtropical Gyral Province [MRGID:21455]
Tara Ocean	TARA_085_MES_0.22-3	790	ERR599008|ERR599125	TARA_085	-61.9689	-49.5017	(MES) mesopelagic zone (ENVO:00000213)	0.22	3	(SO) Southern Ocean [MRGID:1907]	(ANTA) Antarctic Province [MRGID:21502]
Tara Ocean	TARA_070_MES_0.22-3	800	ERR599044|ERR599149	TARA_070	-20.4075	-3.1641	(MES) mesopelagic zone (ENVO:00000213)	0.22	3	(SAO) South Atlantic Ocean [MRGID:1914]	(SATL) South Atlantic Gyral Province [MRGID:21459]
Tara Ocean	TARA_072_MES_0.22-3	800	ERR599005|ERR599048	TARA_072	-8.7986	-17.9034	(MES) mesopelagic zone (ENVO:00000213)	0.22	3	(SAO) South Atlantic Ocean [MRGID:1914]	(SATL) South Atlantic Gyral Province [MRGID:21459]
Tara Ocean	TARA_076_MES_0.22-3	800	ERR599000|ERR599154	TARA_076	-20.9315	-35.1794	(MES) mesopelagic zone (ENVO:00000213)	0.22	3	(SAO) South Atlantic Ocean [MRGID:1914]	(SATL) South Atlantic Gyral Province [MRGID:21459]
Tara Ocean	TARA_078_MES_0.22-3	800	ERR599124|ERR599159	TARA_078	-30.1471	-43.2915	(MES) mesopelagic zone (ENVO:00000213)	0.22	3	(SAO) South Atlantic Ocean [MRGID:1914]	(SATL) South Atlantic Gyral Province [MRGID:21459]
Tara Ocean	TARA_152_MES_0.22-3	800	ERR598944	TARA_152	43.7182	-16.8714	(MES) mesopelagic zone (ENVO:00000213)	0.22	3	(NAO) North Atlantic Ocean [MRGID:1912]	(NAST-E) North Atlantic Subtropical Gyral Province [MRGID:21467]
Tara Ocean	TARA_065_MES_0.22-3	850	ERR598960|ERR599034	TARA_065	-35.1889	26.2905	(MES) mesopelagic zone (ENVO:00000213)	0.22	3	(IO) Indian Ocean [MRGID:1904]	(EAFR) Eastern Africa Coastal Province [MRGID:21473]
Tara Ocean	TARA_056_MES_0.22-3	1000	ERR599112	TARA_056	-15.3379	43.2948	(MES) mesopelagic zone (ENVO:00000213)	0.22	3	(IO) Indian Ocean [MRGID:1904]	(EAFR) Eastern Africa Coastal Province [MRGID:21473]
Tara Ocean	TARA_064_MES_0.22-3	1000	ERR599021|ERR599164	TARA_064	-29.5046	37.9599	(MES) mesopelagic zone (ENVO:00000213)	0.22	3	(IO) Indian Ocean [MRGID:1904]	(EAFR) Eastern Africa Coastal Province [MRGID:21473]
Malaspina	82	2150	SRR3962777|SRR3962680	MP1494	-179.52	-25.49	Bathypelagic	0.22		Pacific
Malaspina	62	2400	SRR3963805|SRR3963804	MP1141	92.9852	-29.6525	Bathypelagic	0.22		Indian
Malaspina	121	3008	SRR3960684|SRR3960579	MP2253	-99.2462	10.0927	Bathypelagic	0.22		Pacific
Malaspina	118	3103	SRR3961604|SRR3961047	MP2159	-108.06	12	Bathypelagic	0.22		Pacific
Malaspina	32	3199	SRR3965676|SRR3965592	MP0556	-21.43	-26.91	Bathypelagic	0.22		Atlantic
Malaspina	53	3500	SRR3964650|SRR3963982	MP0960	63.2478	-27.9783	Bathypelagic	0.22		Indian
Malaspina	81	3501	SRR3963456|SRR3963449	MP1483	179.141	-28.4063	Bathypelagic	0.22		Pacific
Malaspina	35	3662	SRR3965875|SRR3965874	MP0627	-11.8	-28.62	Bathypelagic	0.22		Atlantic
Malaspina	97	3818	SRR3961936|SRR3962293	MP1788	-163.53	9.22	Bathypelagic	0.22		Pacific
Malaspina	43	3900	SRR3965809|SRR3965873	MP0759	12.7692	-32.8128	Bathypelagic	0.22		Atlantic
Malaspina	26	3907	SRR3967025|SRR3966130	MP0441	-36.95	-22.97	Bathypelagic	0.22		Atlantic
Malaspina	59	4000	SRR3963658|SRR3963622	MP1092	82.62	-29.81	Bathypelagic	0.22		Indian
Malaspina	20	4001	SRR3967699|SRR3967690	MP0327	-30.19	-9.12	Bathypelagic	0.22		Atlantic
Malaspina	41	4001	SRR3965647|SRR3965758	MP0740	6.84	-31.81	Bathypelagic	0.22		Atlantic
Malaspina	65	4001	SRR3963571|SRR3963457	MP1202	103.308	-30.3327	Bathypelagic	0.22		Indian
Malaspina	10	4002	SRR3967905|SRR3968061	MP0145	-26	14.52	Bathypelagic	0.22		Atlantic
Malaspina	17	4002	SRR3968060|SRR3967700	MP0262	-27.33	-3.03	Bathypelagic	0.22		Atlantic
Malaspina	50	4002	SRR3965585|SRR3965586	MP0901	39.89	-33.55	Bathypelagic	0.22		Indian
Malaspina	112	4002	SRR3962508|SRR3961906	MP2053	-124.474	15.9087	Bathypelagic	0.22		Pacific
Malaspina	146	4002	SRR3960572|SRR3960577	MP2969	-17.2662	32.0788	Bathypelagic	0.22		Atlantic
Malaspina	13	4003	SRR3968063|SRR3968062	MP0204	-26	7.33	Bathypelagic	0.22		Atlantic
Malaspina	23	4003	SRR3967558|SRR3967319	MP0372	-33.41	-15.83	Bathypelagic	0.22		Atlantic
Malaspina	134	4003	SRR3960580|SRR3960575	MP2634	-52.6367	19.9897	Bathypelagic	0.22		Atlantic
Malaspina	144	4003	SRR3960576|SRR3960578	MP2914	-23.69	29.97	Bathypelagic	0.22		Atlantic
Malaspina	7	4005	SRR3968777|SRR3968770	MP0104	-23.45	21.51	Bathypelagic	0.22		Atlantic
Malaspina	91	4018	SRR3962772|SRR3962773	MP1649	-170.741	-5.75	Bathypelagic	0.22		Pacific

## Sheet: Supplementary data4
	Table S4. Information for 124 high-quality SAR202 genomes
	id	ncbi_id	SAR202	Completeness %	Contamination %	ENVO
	GCA843	GCA 013204545.1	group Ia	96.7	3.08	saline lake
	GCA811	GCA 012959765.1	group Ia	98.68	0	USA:Guaymas Basin
	GCA1311	GCA 018650845.1	group Ia	97.03	0.99	hypoxic seawater
	BMD79	M5 bin.137	group Ia	92.08	1.16	BATS 2375 m
	GCA509	GCA 009391415.1	group Ia	91.75	1.98	South Pacific Ocean (Mixed layer)
	GCA1314	GCA 018673955.1	group Ia	93.73	0	hypoxic seawater
	GCA564	GCA 009392875.1	group Ia	95.87	0.99	Pacific Ocean (DCM)
	GCA71	GCA 002306815.1	group Ia	91.28	0	marine metagenome
	GCA201	GCA 002714425.1	group Ia	95.71	0.99	Tara Oceans
	GCA199	GCA 002712125.1	group Ia	93.73	0.99	Tara Oceans
	GCA235	GCA 002728715.1	group Ib	90.35	0	Tara Oceans
	GCA186	GCA 002703265.1	group Ib	91.88	4.51	Tara Oceans
	GCA518	GCA 009391625.1	group Ib	93.97	3.45	Mediterranean Sea (DCM)
	GCA1310	GCA 018650185.1	group Ib	98.18	0.5	Saanich Inlet seawaters
	GCA237	GCA 002730555.1	group Ib	97.69	0	Tara Oceans
	BMD135	M5 bin.72	group Ib	95.71	0	BATS 2375 m
	GCA844	GCA 013204555.1	group Ie	96.7	0.11	saline lake
	BMD82	M5 bin.164	group Ie	92.57	2.97	BATS 2375 m
	BMD142	M6 bin.113	group Ie	95.21	0	BATS 4535 m
	BMD144	M6 bin.122	group Ie	93.4	0	BATS 4535 m
	GCA1172	GCA 016872495.1	group Ie	96.7	0.33	freshwater lake
	GCA225	GCA 002722455.1	group IIa	93.73	4.95	marine metagenome
	BMD64	M4 bin.85	group IIa	92.05	0.99	BATS 2000 m
	GCA534	GCA 009392195.1	group IIa	95.51	3.17	Red Sea
	GCA219	GCA 002721445.1	group IIa	95.38	0.2	Tara Oceans
	BMD190	M6 bin.31	group IIa	94.72	4.06	BATS 4535 m
	GCA542	GCA 009392295.1	group IIa	92.74	0	Indian Ocean (DCM)
	GCA1340	GCA 022448055.1	group IIa	94.72	3.96	Station ALOHA
	GCA1335	GCA 022447765.1	group IIa	92.74	0.79	Station ALOHA
	GCA1334	GCA 022447045.1	group IIa	93.4	0.2	Station ALOHA
	GCA216	GCA 002719675.1	group IIa	92.83	0	Tara Oceans
	GCA1349	GCA 902560345.1	group IIa	90.76	0	marine photic zone
	BMD126	M5 bin.338	group IIb	94.72	1.98	BATS 2375 m
	GCA150	GCA 002435305.1	group IIb	90.26	0.99	marine metagenome
	GCA206	GCA 002717465.1	group IIb	90.56	2.18	Tara Oceans
	GCA481	GCA 008373095.1	group IIb	90.56	1.98	Atlantic Ocean, 200 m
	GCA234	GCA 002728195.1	group IIb	92.05	0.99	Tara Oceans
	GCA211	GCA 002718095.1	group IIb	91.75	0.2	Tara Oceans
	GCA1336	GCA 022447825.1	group IIb	92.74	3.96	Station ALOHA
	GCA1174	GCA 016872515.1	group IIc	97.69	0.69	Offshore, 120m
	GCA180	GCA 002699485.1	group IIc	90.43	1.49	Tara Oceans
	GCA538	GCA 009392275.1	group IIc	91.97	0	Indian Ocean (DCM)
	BMD153	M6 bin.160	group IId	96.7	0.2	BATS 4535 m
	GCA628	GCA 009841605.1	group IId	96.7	0.99	Great Barrier Reef
	GCA1164	GCA 016872355.1	group IId	99.67	1.19	Offshore, 80m
	BMD53	M4 bin.269	group IId	92.74	0	BATS 2000 m
	GCA1342	GCA 022448725.1	group IId	94.72	0.69	Station ALOHA
	BMD176	M6 bin.255	group IId	94.88	0	BATS 4535 m
	GCA1341	GCA 022448505.1	group IIe	98.02	0.99	Station ALOHA
	BMD178	M6 bin.263	group IIe	96.7	2.18	BATS 4535 m
	BMD196	M6 bin.334	group IIe	93.07	0	BATS 4535 m
	GCA59	GCA 002238855.1	group IIf	95.71	1.65	sponge
	BMD200	M6 bin.345	group IIf	92.54	3.17	BATS 4535 m
	GCA550	GCA 009392485.1	group IIf	96.53	1.98	mesopelagic zone
	GCA85	GCA 002328865.1	group IIf	95.23	1.98	marine metagenome
	GCA604	GCA 009838465.1	group IIf	94.72	0.99	Australia: Great Barrier Reef
	BMD51	M4 bin.260	group IIf	90.15	2.18	BATS 2000 m
	GCA80	GCA 002313895.1	group IIf	91.64	0.99	marine metagenome
	GCA618	GCA 009840355.1	group IIf	97.69	1.54	Australia: Great Barrier Reef
	BMD62	M4 bin.69	group IIf	95.71	4.07	BATS 2000 m
	BMD203	M6 bin.36	group IIf	95.71	1.19	BATS 4535 m
	BMD5	M3 bin.120	group IIf	91.88	1.32	BATS (OMZ)
	GCA1166	GCA 016872385.1	group III	96.7	1.19	Tanzania: Lake Tanganyika, Kigoma
	GCA578	GCA 009692925.1	group III	92.74	0	Russia: Lake Baikal, 1250 m
	GCA616	GCA 009840175.1	group IIIa	97.69	0.99	Australia: Great Barrier Reef
	BMD151	M6 bin.15	group IIIa	92.94	7.38	BATS 4535 m
	BMD105	M5 bin.254	group IIIa	91.91	1.98	BATS 2375 m
	BMD12	M3 bin.18	group IIIa	91.75	8.46	BATS (OMZ)
	GCA75	GCA 002311385.1	group IIIa	95.84	1.98	Atlantic Ocean:Mid Cayman Rise，4900 m
	GCA239	GCA 002746355.1	group IIIa	96.7	0.99	marine metagenome
	BMD152	M6 bin.156	group IIIa	97.03	6.93	BATS 4535 m
	BMD148	M6 bin.13	group IIIa	91.25	3.01	BATS 4535 m
	GCA846	GCA 013204585.1	group IIIa	94.72	2.38	High-Arctic meromictic Lake A
	GCA507	GCA 009391395.1	group IIIa	97.03	0.5	Pacific Ocean: North Pacific Ocean
	BMD170	M6 bin.231	group IIIa	91.75	6.93	BATS 4535 m
	GCA194	GCA 002710215.1	group IIIa	92.54	2.97	Tara Oceans
	GCA84	GCA 002328185.1	group IIIa	92.57	0	saline water
	BMD44	M4 bin.222	group IIIa	93.23	0.99	BATS 2000 m
	GCA810	GCA 012959605.1	group IIIa	95.71	0	marine metagenome
	GCA547	GCA 009392435.1	group IIIa	92.65	4.95	(MES) mesopelagic zone
	GCA537	GCA 009392255.1	group IIIa	90.76	1.98	Indian Ocean: Red Sea
	GCA58	GCA 002238825.1	group IIIb	96.59	0	sponge metagenome
	GCA55	GCA 002238505.1	group IIIb	97.69	1.98	sponge metagenome
	GCA615	GCA 009840165.1	group IIIb	94.72	0	Australia: Great Barrier Reef
	GCA614	GCA 009840135.1	group IIIb	95.87	0.99	Australia: Great Barrier Reef
	GCA600	GCA 009837355.1	group IIIb	96.59	0	Australia: Great Barrier Reef
	GCA349	GCA 003523055.1	group IIIb	94.96	0.2	marine metagenome
	GCA226	GCA 002723125.1	group IIIb	94.63	1.19	Tara Oceans
	GCA561	GCA 009392805.1	group IIIb	95.62	0.2	Pacific Ocean (DCM)
	BMD91	M5 bin.205	group IIIc	93.73	1.98	BATS 2375 m
	GCA1161	GCA 016872285.1	group IIIc	96.7	0	Tanzania: Lake Tanganyika, Kigoma， 80 m
	BMD58	M4 bin.39	group IIIc	92.74	2.97	BATS 2000 m
	BMD162	M6 bin.199	group IIIc	94.72	2.18	BATS 4535 m
	BMD172	M6 bin.234	group IIId	90.43	2.18	BATS 4535 m
	BMD89	M5 bin.197	group IIId	91.42	1.35	BATS 2375 m
	BMD166	M6 bin.206	group IV	95.53	9.49	BATS 4535 m
	GCA974	GCA 016179845.1	group IV	91.75	1.98	groundwater
	GCA207	GCA 002717565.1	group IV	93.23	4.68	Pacific Ocean: South Pacific Ocean
	BMD39	M4 bin.194	group IV	90.26	2.48	BATS 2000 m
	GCA585	GCA 009693055.1	group IV	93.73	8.61	Russia: Lake Baikal, 1250 m
	BMD184	M6 bin.292	group V	96.01	1.49	BATS 4535 m
	GCA968	GCA 015661155.1	group V	90.26	0.99	freshwater metagenome
	BMD30	M4 bin.111	group V	95.21	0	BATS 2000 m
	GCA515	GCA 009391575.1	group V	96.7	0	marine epipelagic mixed layer
	GCA514	GCA 009391535.1	group V	90.26	0.99	South Pacific Ocean, 140 m
	GCA973	GCA 016179765.1	group VI	97.03	2.18	groundwater
	GCA1026	GCA 016202425.1	group VI	91.25	2.31	groundwater
	BMD45	M4 bin.225	group VI	96.7	4.95	BATS 2000 m
	BMD182	M6 bin.29	group VI	95.38	0.99	BATS 4535 m
	GCA552	GCA 009392515.1	group VI	97.69	0	DCM) deep chlorophyll maximum layer
	GCA1503	QGNO01.1	group VI	97.19	1.98	marine metagenome
	BMD204	M6 bin.361	group VI	92.74	4.46	BATS 4535 m
	GCA609	GCA 009838965.1	group VII	96.7	0.99	Australia: Great Barrier Reef
	BMD136	M5 bin.79	group VII	93.4	1.98	BATS 2375 m
	BMD114	M5 bin.288	group VII	92.41	4.95	BATS 2375 m
	GCA1167	GCA 016872415.1	group VII	94.72	0.11	Offshore_80m
	GCA511	GCA 009391465.1	group VII	98.68	0.44	Indian Ocean
	GCA323	GCA 003228115.1	Unclustered	98.68	0	Arctic Ocean:Beaufort Sea
	BMD183	M6 bin.290	Unclustered	95.71	1.08	BATS 4535 m
	GCA1175	GCA 016875535.1	Unclustered	97.03	1.68	Offshore_80m
	GCA583	GCA 009693015.1	Unclustered	92.74	0	Russia: Lake Baikal, 1250 m
	GCA623	GCA 009841045.1	Unclustered	93.73	0	Australia: Great Barrier Reef
	GCA525	GCA 009392005.1	Unclustered	94.88	0	Pacific Ocean
	GCA158	GCA 002450835.1	Unclustered	94.39	0.99	marine metagenome

## Sheet: Supplementary data5
	Table S5. The information of selected 31 SAR202 genomes
	layer	id	group	Completeness	Contamination	Contig no.	CDs no.	tRNA	tmRNA	Reference
	Dominate in the euphotic ocean	GCA201	SAR202 group Ia	95.71	0.99	18	1361	40	1	Tully et al., 2018
		GCA199	SAR202 group Ia	93.73	0.99	34	1322	28	1	Tully et al., 2018
		GCA186	SAR202 group Ib	91.88	4.51	42	1356	32		Tully et al., 2018
		GCA518	SAR202 group Ib	93.97	3.45	66	1283	23	1	Saw et al., 2018
		GCA220	SAR202 group Ic	90.44	1.98	27	1476	31	1	Tully et al., 2018
		GCA1349	SAR202 group IIa	90.76	0	23	1285	38	1	unpublished
		GCA1336	SAR202 group IIb	92.74	3.96	53	1435	34	1	Leu et al., 2022
		GCA211	SAR202 group IIb	91.75	0.2	10	1433	42	1	Tully et al., 2018
	Dominate in the mesopelagic ocean	BMD71	SAR202 group Ia	90.12	0.99	169	2069	48		Our study
		GCA237	SAR202 group Id	97.69	0	41	2324	42	1	Tully et al., 2018
		GCA166	SAR202 group IIb	90.77	2.97	164	2311	43	1	Parks et al., 2018
		GCA150	SAR202 group IIb	90.26	0.99	116	1831	39	1	Parks et al., 2018
		GCA180	SAR202 group IIc	90.43	1.49	61	1870	46	2	Saw et al., 2018
		BMD5	SAR202 group IIf	91.88	1.32	204	2611	27	1	Our study
		GCA507	SAR202 group IIIa	97.03	0.5	82	2951	47	1	Saw et al., 2018
		GCA514	SAR202 group V	90.26	0.99	26	1338	46	3	Saw et al., 2018
		BMD30	SAR202 group V	95.21	0	38	1401	45	1	Our study
		BMD45	SAR202 group VI	96.7	4.95	61	1720	50	1	Our study
	Dominate in the bathypelagic ocean	GCA79	SAR202 group Ia	91.02	0	225	1933	32	1	Parks et al., 2018
		BMD152	SAR202 group Ie	97.03	6.93	90	3209	48		Our study
		BMD85	SAR202 group IIc	90.8	0.99	31	1439	42	1	Our study
		BMD182	SAR202 group IId	95.38	0.99	78	1564	38	1	Our study
		BMD196	SAR202 group IIe	93.07	0	71	2386	66		Our study
		GCA1341	SAR202 group IIf	98.02	0.99	96	3556	48	1	Leu et al., 2022
		GCA239	SAR202 group IIIa	96.7	0.99	100	3440	50	2	Tully et al., 2018(2)
		BMD209	SAR202 group IIIb	90.36	0.99	108	2554	34		Our study
		BMD163	SAR202 group IIIc	90.94	0.17	171	2039	27		Our study
		BMD176	SAR202 group IIId	94.88	0	82	1738	45	1	Our study
		BMD182	SAR202 group VI	95.38	0.99	135	2338	45	1	Our study
		BMD185	SAR202 Unclustered	90.58	0	194	2335	41		Our study
		BMD183	SAR202 Unclustered	90.83	1.98	67	1960	41		Our study
	Reference:
	Tully BJ, Graham ED, Heidelberg JF. The reconstruction of 2,631 draft metagenome-assembled genomes from the global oceans. SCI DATA. 2018;5(1):1-8.
	Saw JH, Nunoura T, Hirai M, Takaki Y, Parsons R, Michelsen M, et al. Pangenomics analysis reveals diversification of enzyme families and niche specialization in globally abundant SAR202 bacteria. MBIO. 2020;11(1):e2919-75.
	Leu AO, Eppley JM, Burger A, DeLong EF. Diverse genomic traits differentiate sinking-particle-associated versus free-living microbes throughout the oligotrophic open ocean water column. MBIO. 2022;13(4):e1522-69.
	Parks DH, Rinke C, Chuvochina M, Chaumeil PA, Woodcroft BJ, Evans PN, et al. Recovery of nearly 8,000 metagenome-assembled genomes substantially expands the tree of life. NAT MICROBIOL. 2018.
	Tully BJ, Wheat CG, Glazer BT, Huber JA. A dynamic microbial community with high functional redundancy inhabits the cold, oxic subseafloor aquifer. The ISME journal. 2018;12(1):1-16.

## Sheet: Supplementary data6
	Table S6 The top 50 genes in the 31 selected SAR202 genomes
	Name	gene_id	description	GCA201	GCA199	GCA186	GCA518	GCA220	GCA1349	GCA1336	GCA211	BMD71	GCA237	GCA166	GCA150	GCA180	BMD5	GCA507	GCA514	BMD30	BMD45	GCA79	BMD152	BMD85	BMD182	BMD196	GCA1341	GCA239	BMD209	BMD163	BMD176	BMD183	BMD185	BMD102
	layer	gene_id	description	Euphotic ocean								Mesopelagic ocean										Bathypelagic ocean
	K01684	dgoD	galactonate dehydratase [EC:4.2.1.6]	25	23	13	12	18	1	0	2	35	34	15	13	2	14	0	1	0	1	31	0	2	0	16	22	0	1	0	3	1	3	0
	K01784	galE, GALE	UDP-glucose 4-epimerase [EC:5.1.3.2]	3	4	1	1	6	0	2	3	5	2	3	3	5	8	5	3	1	0	6	5	4	2	4	10	5	5	4	7	2	6	4
	K00059	fabG, OAR1	3-oxoacyl-[acyl-carrier protein] reductase [EC:1.1.1.100]	7	9	10	12	7	10	9	11	30	19	20	16	14	28	26	4	9	16	17	25	12	7	25	33	27	18	25	15	16	21	11
	K02035	ABC.PE.S	peptide/nickel transport system substrate-binding protein	2	3	2	2	4	2	1	3	7	2	8	6	3	6	7	2	7	4	4	7	2	5	5	8	7	10	4	5	0	1	3
	K02033	ABC.PE.P	peptide/nickel transport system permease protein	5	5	4	4	4	3	2	4	10	2	8	6	5	3	6	3	4	5	4	5	3	5	2	7	6	4	3	13	0	1	1
	K23448	sfaA	MFS transporter, DHA1 family, staphyloferrin A biosynthesis exporter	5	5	3	4	2	6	4	1	6	9	8	6	3	12	7	3	7	7	6	2	5	6	7	14	5	7	7	2	2	4	5
	K08177	oxlT	MFS transporter, OFA family, oxalate/formate antiporter	2	3	7	7	0	2	8	3	4	8	18	15	4	11	19	7	17	20	4	10	2	19	3	10	19	7	10	1	6	0	12
	K02034	ABC.PE.P1	peptide/nickel transport system permease protein	4	4	5	5	6	3	2	1	10	2	8	7	5	2	6	2	3	5	4	6	2	3	2	9	5	7	3	1	0	2	2
	K02433	gatA, QRSL1	aspartyl-tRNA(Asn)/glutamyl-tRNA(Gln) amidotransferase subunit A [EC:6.3.5.6 6.3.5.7]	2	2	2	2	4	6	1	3	11	7	7	6	8	8	14	2	2	7	3	20	6	7	8	11	16	9	6	4	7	5	8
	K23464	tgnB	flavin-dependent trigonelline monooxygenase, oxygenase component [EC:1.14.14.-]	0	0	0	0	0	0	0	0	1	3	11	11	2	18	50	0	0	3	1	38	3	1	9	20	40	34	8	3	24	0	4
	K04091	ssuD, msuD	alkanesulfonate monooxygenase [EC:1.14.14.5 1.14.14.34]	0	0	0	0	1	0	2	1	1	3	5	7	3	10	11	0	1	3	0	10	2	2	8	13	15	11	5	1	15	0	4
	K14733	limB	limonene 1,2-monooxygenase [EC:1.14.13.107]	1	0	1	1	1	0	2	2	2	3	11	6	4	5	9	1	0	1	0	8	3	0	4	7	10	4	1	2	4	1	0
	K18068	pht3	phthalate 4,5-dioxygenase [EC:1.14.12.7]	0	0	0	0	0	0	0	0	0	0	0	0	0	0	2	0	0	0	0	1	0	0	0	0	1	1	12	0	0	0	0
	K15060	ligXa	5,5'-dehydrodivanillate O-demethylase oxygenase subunit [EC:1.14.13.-]	0	0	0	0	0	0	0	0	0	0	0	0	0	0	1	0	0	0	0	1	0	0	0	0	1	0	37	0	0	0	0
	K01652	E2.2.1.6L, ilvB, ilvG, ilvI	acetolactate synthase I/II/III large subunit [EC:2.2.1.6]	4	4	5	4	4	6	6	7	14	13	12	8	5	11	14	1	4	9	9	15	3	11	7	16	19	13	11	11	9	9	6
	K07544	bbsF	benzylsuccinate CoA-transferase BbsF subunit [EC:2.8.3.15]	0	0	0	0	0	0	1	1	0	4	10	8	0	17	16	2	5	14	0	15	0	7	5	21	20	9	3	0	10	0	1
	K18702	uctC	CoA:oxalate CoA-transferase [EC:2.8.3.19]	1	0	1	2	0	2	3	1	0	1	13	10	1	11	9	2	4	5	0	10	0	6	4	15	13	8	3	0	13	1	1
	K07749	frc	formyl-CoA transferase [EC:2.8.3.16]	4	4	2	1	2	3	4	5	3	11	10	9	3	22	18	0	6	10	2	17	5	7	3	28	13	12	4	2	16	0	0
	K02510	hpaI, hpcH	4-hydroxy-2-oxoheptanedioate aldolase [EC:4.1.2.52]	7	7	6	8	8	3	4	1	12	18	12	11	2	7	5	1	3	6	13	5	4	4	3	13	5	2	1	9	1	5	9
	K07045	K07045	uncharacterized protein	3	3	1	1	2	1	1	2	5	2	1	1	3	3	2	1	1	2	3	7	2	1	5	4	3	2	31	4	46	4	10
	K00087	ygeS, xdhA	xanthine dehydrogenase molybdenum-binding subunit [EC:1.17.1.4]	2	2	2	2	3	3	2	2	3	3	6	5	4	8	10	4	4	4	4	11	2	5	5	8	11	9	11	4	3	2	3
	K17754	cpnA	cyclopentanol dehydrogenase [EC:1.1.1.163]	5	1	2	2	4	0	6	16	2	3	8	9	12	8	14	1	0	1	2	15	10	0	6	10	13	3	0	4	4	1	3
	K00320	mer	5,10-methylenetetrahydromethanopterin reductase [EC:1.5.98.2]	0	0	0	0	0	0	2	2	0	1	8	6	3	7	14	0	2	6	0	16	3	3	2	9	15	1	3	0	17	0	8
	K00058	serA, PHGDH	D-3-phosphoglycerate dehydrogenase / 2-oxoglutarate reductase [EC:1.1.1.95 1.1.1.399]	7	6	6	4	8	1	5	3	10	6	5	5	5	5	2	2	3	3	9	3	6	2	9	10	2	3	5	6	4	6	3
	K00108	betA, CHDH	choline dehydrogenase [EC:1.1.99.1]	0	1	2	2	1	0	3	3	2	0	5	5	2	9	14	0	0	0	1	18	2	0	8	10	21	7	2	1	3	0	0
	K00626	ACAT, atoB	acetyl-CoA C-acetyltransferase [EC:2.3.1.9]	1	1	1	1	0	1	4	1	2	2	6	5	1	8	10	3	7	4	2	8	1	4	3	10	11	7	2	1	10	1	2
	K01607	pcaC	4-carboxymuconolactone decarboxylase [EC:4.1.1.44]	0	0	1	1	1	0	2	1	0	0	4	5	1	4	13	0	1	3	0	12	1	3	3	7	15	22	6	0	3	0	3
	K00681	ggt	gamma-glutamyltranspeptidase / glutathione hydrolase [EC:2.3.2.2 3.4.19.13]	1	1	1	1	2	6	3	2	8	4	5	5	5	10	7	1	1	2	5	5	6	1	5	11	6	6	2	1	3	1	4
	K01053	gnl, RGN	gluconolactonase [EC:3.1.1.17]	4	4	3	4	4	1	2	1	9	8	4	3	1	7	8	2	1	0	7	10	1	0	3	7	6	8	2	2	0	3	0
	K18983	gci	D-galactarolactone cycloisomerase [EC:5.5.1.27]	5	3	6	6	5	1	2	5	13	17	7	3	1	7	0	1	0	0	12	0	2	0	4	8	1	1	0	2	0	8	1
	K14728	K14728	phthiodiolone/phenolphthiodiolone dimycocerosates ketoreductase [EC:1.2.-.-]	0	0	0	0	1	0	0	0	0	2	4	3	2	7	9	0	0	0	1	10	3	3	3	8	11	6	3	2	8	0	1
	K00008	SORD, gutB	L-iditol 2-dehydrogenase [EC:1.1.1.14]	2	2	5	1	1	1	2	2	11	9	6	4	3	3	4	1	1	3	5	2	3	2	3	4	4	1	1	2	2	5	2
	K01714	dapA	4-hydroxy-tetrahydrodipicolinate synthase [EC:4.3.3.7]	5	5	4	3	3	3	2	2	2	5	5	4	4	5	2	1	1	1	3	2	3	1	5	6	2	3	2	14	5	3	2
	K01426	E3.5.1.4, amiE	amidase [EC:3.5.1.4]	2	2	1	1	2	3	0	3	5	6	3	5	2	6	2	0	0	0	4	7	3	0	5	11	5	3	2	2	4	2	2
	K06015	E3.5.1.81	N-acyl-D-amino-acid deacylase [EC:3.5.1.81]	1	1	5	4	0	12	0	1	4	7	3	1	4	3	3	0	0	3	3	8	4	2	2	5	4	1	3	4	7	0	3
	K00010	iolG	myo-inositol 2-dehydrogenase / D-chiro-inositol 1-dehydrogenase [EC:1.1.1.18 1.1.1.369]	2	1	1	1	1	0	1	1	3	3	2	1	3	0	4	1	2	5	3	2	2	2	12	3	3	2	4	2	0	10	2
	K00549	metE	5-methyltetrahydropteroyltriglutamate--homocysteine methyltransferase [EC:2.1.1.14]	0	0	0	0	0	0	0	1	0	0	0	0	2	3	9	0	0	0	1	9	4	3	4	7	7	0	10	2	7	1	2
	K00303	soxB	sarcosine oxidase, subunit beta [EC:1.5.3.24 1.5.3.1]	0	0	1	1	0	1	0	0	3	4	7	2	3	4	2	0	0	0	4	5	3	1	3	6	2	2	0	2	12	0	5
	K01474	hyuB	N-methylhydantoinase B [EC:3.5.2.14]	0	0	0	0	1	0	0	0	2	0	3	0	1	1	3	0	0	2	2	3	0	0	1	2	4	1	3	1	4	3	33
	K07048	PTER, php	phosphotriesterase-related protein	0	0	1	1	2	2	2	2	2	2	2	2	16	2	1	0	2	2	0	2	13	2	4	3	2	1	0	1	5	1	2
	K01133	betC	choline-sulfatase [EC:3.1.6.6]	3	3	2	2	2	0	0	3	9	5	4	2	0	1	0	0	0	1	5	0	0	0	6	3	0	0	0	2	1	25	0
	K09022	ridA, tdcF, RIDA	2-iminobutanoate/2-iminopropanoate deaminase [EC:3.5.99.10]	0	0	0	0	1	0	0	0	0	0	1	2	0	4	7	0	0	0	0	7	0	1	3	6	9	5	3	1	10	1	3
	K03392	ACMSD	aminocarboxymuconate-semialdehyde decarboxylase [EC:4.1.1.45]	0	0	0	0	0	0	0	0	0	2	1	0	0	3	3	0	0	0	0	5	0	0	0	8	4	6	11	0	10	0	3
	K01271	pepQ	Xaa-Pro dipeptidase [EC:3.4.13.9]	0	0	0	0	0	1	0	0	1	2	1	2	0	2	2	0	0	1	2	2	0	0	0	4	2	1	2	0	23	1	4
	K01473	hyuA	N-methylhydantoinase A [EC:3.5.2.14]	0	0	0	0	1	1	0	0	1	1	3	0	1	1	3	0	0	3	1	3	1	0	1	3	3	0	2	1	5	4	11
	K01720	prpD	2-methylcitrate dehydratase [EC:4.2.1.79]	0	0	0	0	0	1	0	0	1	1	0	0	0	0	6	0	1	1	1	4	0	0	0	0	4	13	4	0	2	1	4
	K01480	speB	agmatinase [EC:3.5.3.11]	0	0	0	0	0	3	0	0	0	1	1	0	1	3	1	1	0	1	0	1	0	1	1	4	1	2	0	1	13	0	2
	K18122	cat2, abfT	4-hydroxybutyrate CoA-transferase [EC:2.8.3.-]	0	0	0	0	0	0	0	0	0	0	0	0	0	1	0	0	0	0	0	1	0	0	0	1	0	0	0	0	11	0	0
	K07814	K07814	cyclic di-GMP phosphodiesterase [EC:3.1.4.-]	0	0	0	0	0	0	0	0	0	1	0	0	0	0	0	0	0	0	0	0	0	0	0	0	0	1	0	0	1	11	0
